# Supplementary material for: A negative-solvatochromic fluorescent probe for visualizing intracellular distributions of fatty acid metabolites
Source: Nat Commun. 2022 May 9;13:2533. doi: 10.1038/s41467-022-30153-6 (PMC9085894; doi:10.1038/s41467-022-30153-6)
Supplement: Supplementary file 4 — Source Data [file 41467_2022_30153_MOESM4_ESM.xlsx]

## Sheet: Figure 1d
	Absorption								Absorption			Fluorescence								Fluorescence
	Wavelength / nm	ε / M^–1 cm^–1							Wavelength / nm	ε / M^–1 cm^–1		Wavelength / nm	Norm. FL intensity / arb.units							Wavelength / nm	Norm. FL intensity / arb.units
		Toluene	CHCl3	CH2Cl2	DMSO	CH3CN	CH3OH			H2O			Toluene	CHCl3	CH2Cl2	DMSO	CH3CN	CH3OH			H2O
	300	6351.1	7727.7	1394	8176.7	8189.2	10820		300	11844		530		535.65				981.35		480	19.983
	300.5	6177.1	7687.2	1373.2	8192.5	8232.4	10867		300.2	11314		530.5		544.6				1013.8		480.2	20.442
	301	5997.5	7662.5	1347.3	8224.3	8288.1	10915		300.4	11566		531		550.38				1065.1		480.4	20.792
	301.5	5842.6	7657.6	1312.5	8268.7	8360.9	10953		300.6	11449		531.5		548.53				1139.6		480.6	21.44
	302	5713.1	7675.7	1288.7	8327.1	8439	10977		300.8	11167		532		573.79				1203.7		480.8	22.524
	302.5	5610.3	7706.9	1261	8393.4	8511.4	10984		301	10704		532.5		520.03				1265.8		481	23.063
	303	5519.2	7763.9	1230.4	8474.3	8590.7	10976		301.2	10767		533		470.06				1301.5		481.2	23.578
	303.5	5449.6	7832.8	1204.7	8564	8672.4	10950		301.4	10922		533.5		445.82				1355.4		481.4	24.362
	304	5400.7	7909.6	1179.9	8655.7	8745.6	10908		301.6	10405		534		485.36				1422.6		481.6	25.213
	304.5	5372.5	8000.6	1156.5	8747.5	8815.4	10843		301.8	10426		534.5		494.05				1511.8		481.8	26.476
	305	5360.1	8089.6	1135.4	8837.5	8873.5	10772		302	10496		535		517.84				1568		482	27.131
	305.5	5363.6	8184.9	1109.1	8933.8	8920.1	10682		302.2	10202		535.5		555.53				1624.3		482.2	27.666
	306	5378.8	8285.2	1087.2	9035	8953.7	10576		302.4	10368		536		598.43				1704.6		482.4	28.297
	306.5	5402.5	8391.2	1061.3	9133.3	8975.7	10448		302.6	10571		536.5		646.28				1782.5		482.6	28.807
	307	5438.4	8494.1	1042.3	9218.9	8984	10305		302.8	10192		537		697.46				1845.7		482.8	29.852
	307.5	5478.5	8578.7	1016.2	9291.9	8977.1	10171		303	10307		537.5		745.2				1921.6		483	31.188
	308	5527.1	8666.8	998.01	9360.6	8945.9	10016		303.2	10412		538		792.12				1987.6		483.2	31.916
	308.5	5583.9	8748.1	979.62	9417.9	8897	9851		303.4	9884		538.5		837.6				2061.6		483.4	32.937
	309	5642.7	8819.9	960.55	9465.1	8827.1	9684.9		303.6	9919.1		539		909.87				2170.6		483.6	34.321
	309.5	5708.4	8878.3	946.24	9497.5	8745.9	9521.3		303.8	9804.5		539.5		962.26				2267.1		483.8	35.341
	310	5773.3	8915.3	928.53	9517.3	8647.5	9368.3		304	10162		540		1032.9	950.39	1181.4	1533.1	2321.9		484	36.386
	310.5	5844.2	8943.8	914.67	9520.7	8539.7	9207.3		304.2	9608.3		540.5		1061.1	997.66	1244.9	1591	2385.5		484.2	38.013
	311	5916.5	8955.3	902.64	9507.5	8415.5	9048.3		304.4	9591.9		541		1133.6	1047.6	1306.3	1665.9	2508.1		484.4	39.325
	311.5	5987.9	8952	888.79	9475.4	8292.1	8896.6		304.6	9662		541.5		1199.9	1107.8	1355	1767.5	2648		484.6	40.053
	312	6058.3	8933	878.12	9433.6	8174.6	8755.2		304.8	9907.4		542		1301.6	1156.7	1427.6	1831.4	2724		484.8	40.952
	312.5	6135	8893.5	872.44	9358.7	8041.1	8603.3		305	9531.2		542.5		1359.1	1195.2	1535.5	1916.1	2783.5		485	42.555
	313	6205.8	8841.9	869.71	9272.3	7909.8	8447.7		305.2	9059.2		543		1437.5	1288.1	1623.5	2015.3	2873.1		485.2	43.017
	313.5	6276.8	8780.8	871.07	9173.3	7788	8303.3		305.4	9017.1		543.5		1511.1	1385.2	1696.2	2131.1	3004.8		485.4	44.498
	314	6341.8	8719.1	870.4	9071.2	7683.7	8168.9		305.6	9134		544		1618.9	1476.8	1752.8	2222.5	3039.7		485.6	46.369
	314.5	6405	8647.2	870.4	8945	7579.2	8028.8		305.8	8785.8		544.5		1720.5	1556.6	1831.2	2349.1	3162.1		485.8	47.535
	315	6461.4	8568.4	873.8	8818.1	7475.2	7882.8		306	8785.8		545		1800.8	1637.1	1913.1	2486.1	3295.9		486	48.943
	315.5	6513.5	8493.4	873.12	8683	7373.4	7733.6		306.2	8603.5		545.5		1869.1	1719.8	2004.2	2625.2	3416.5		486.2	50.304
	316	6554.8	8421.6	875.85	8556.7	7278.7	7596.7		306.4	8225		546		1977.5	1830.6	2129.1	2721.2	3460		486.4	51.737
	316.5	6591.6	8348.5	881.74	8425.8	7178.7	7452.7		306.6	8895.6		546.5		2066.7	1911.7	2266.2	2808.3	3593.6		486.6	53.048
	317	6623.7	8274.6	891.28	8287.8	7073	7302.5		306.8	8785.8		547		2155.4	1968.8	2378.5	2896.3	3713.7		486.8	55.21
	317.5	6641.7	8197.6	900.6	8146.6	6968	7147.4		307	8909.7		547.5		2265.5	2102.6	2470.1	3044.5	3837.4		487	56.23
	318	6655.7	8124.4	910.13	8016.1	6855.4	7004.9		307.2	8741.4		548		2388.3	2262.3	2570.5	3182.4	3900.8		487.2	57.42
	318.5	6661.7	8053.5	923.3	7888.4	6744.1	6874.1		307.4	8351.2		548.5		2485.8	2361.3	2683.5	3308.6	4022.7		487.4	58.805
	319	6666.3	7974.8	939.42	7747.7	6622.4	6736.1		307.6	7804.4		549		2619.1	2452.8	2802.7	3443.5	4152.9		487.6	59.825
	319.5	6661.2	7884.6	952.14	7606	6493	6602.3		307.8	8311.4		549.5		2765.5	2554.5	2895.6	3562	4323.3		487.8	61.355
	320	6656.5	7782.7	962.82	7459.9	6354.6	6473.7		308	8367.5		550	430.39	2902.2	2658	3022.9	3674	4394.1		488	63.954
	320.5	6650	7678.3	976.44	7317.7	6218.3	6356		308.2	8054.4		550.5	460.17	3030.9	2762.5	3133	3798	4469.6		488.2	65.97
	321	6645.1	7564.4	989.61	7170.4	6084	6241.8		308.4	7865.1		551	491.82	3151.2	2895.6	3282	3947.7	4538.6		488.4	68.035
	321.5	6636.8	7441.5	1009.4	7018	5952	6137.7		308.6	7788		551.5	527.1	3247.9	3011.1	3389.6	4116.2	4669.5		488.6	70.828
	322	6630.3	7305.8	1030.5	6862.8	5819.7	6029.4		308.8	7697		552	560.04	3378.4	3158	3559.6	4290.8	4803.3		488.8	72.237
	322.5	6620.9	7167.6	1047.5	6707.8	5696	5929.6		309	7306.8		552.5	602.03	3552.9	3273.8	3695.9	4437.2	4989.2		489	73.403
	323	6606.3	7031.9	1062.9	6562.5	5590.3	5833.9		309.2	7573.1		553	640.2	3723.3	3417.5	3844.1	4577.3	5139.4		489.2	77.046
	323.5	6587.4	6905.2	1081.8	6429.1	5497.3	5745		309.4	7636.2		553.5	678.99	3862.4	3556.9	3983.5	4711.7	5264.2		489.4	80.398
	324	6565.4	6762.2	1099.5	6290.6	5400.5	5652		309.6	7876.8		554	727.63	3996.7	3728.2	4106.3	4880	5323.1		489.6	83.435
	324.5	6530	6621.2	1122	6151.9	5310.8	5547.8		309.8	7839.5		554.5	792.01	4104.1	3868.1	4223.4	5014.5	5454.8		489.8	86.398
	325	6487.4	6478.9	1144.5	6023	5227.4	5439.9		310	7809		555	851.42	4279.7	4038.2	4363.1	5186.6	5563.7		490	89.944
	325.5	6433.1	6346.8	1165.4	5900.6	5152.7	5328.3		310.2	7449.3		555.5	915.93	4466.8	4219.1	4519.7	5343.6	5749.2		490.2	92.592
	326	6365.4	6227	1185.4	5793.7	5092.9	5216.2		310.4	7493.7		556	971.17	4612.8	4390.6	4669.8	5499.1	5923.7		490.4	95.555
	326.5	6292.5	6127.1	1206.5	5695.5	5033.7	5102.3		310.6	7886.1		556.5	1042.5	4726.3	4504.4	4819.1	5640.1	6083.4		490.6	97.814
	327	6209.9	6034.2	1227.4	5609.2	4979.8	4986.6		310.8	7701.6		557	1094.5	4885.5	4632.3	4961.6	5786	6108.7		490.8	100.51
	327.5	6121	5950.3	1251.5	5526	4931.2	4857.9		311	7524		557.5	1170.5	5033.8	4805.3	5079.8	5951.9	6209.3		491	104.76
	328	6022.9	5873.7	1276.4	5451.6	4877.9	4719.4		311.2	6738.9		558	1253.1	5165.1	4971.6	5229.9	6087.3	6409.7		491.2	107.31
	328.5	5927.1	5802	1299.3	5379.6	4822.3	4578		311.4	7402.5		558.5	1354.3	5343.4	5110.2	5356.7	6246.5	6584.7		491.4	110.03
	329	5823.9	5732.2	1323.2	5313.3	4757.6	4431.9		311.6	7381.5		559	1422.8	5523	5273.4	5482.6	6369.9	6658.1		491.6	112.92
	329.5	5731.4	5667.4	1346.8	5243.4	4691.3	4283.4		311.8	7220.2		559.5	1508.2	5696.2	5415.3	5673.1	6507.1	6709.4		491.8	117.2
	330	5639.9	5601.9	1371.1	5180.6	4618.2	4134.4		312	7246		560	1594.9	5838.3	5528.3	5864.1	6658.7	6871.4		492	119.8
	330.5	5557.2	5533.4	1397.5	5111.9	4538	3983.8		312.2	7073		560.5	1703.6	5987.9	5668.4	6019.6	6836.1	7012.7		492.2	123.73
	331	5485.2	5454.4	1426.5	5041.5	4446	3836		312.4	6942.2		561	1809.7	6112.2	5846.8	6160.5	6940.3	7178.1		492.4	127.16
	331.5	5414.2	5358	1454	4964.3	4345.4	3682		312.6	7066		561.5	1924.1	6282.7	6023.3	6329.3	7061.4	7245.5		492.6	130.58
	332	5365.7	5270.7	1480.3	4885.4	4245.9	3546.6		312.8	7073		562	2042.4	6439.8	6194.7	6468.8	7210.8	7372.4		492.8	134.3
	332.5	5317	5160.8	1506.2	4793.4	4130.6	3406.2		313	6916.4		562.5	2142.8	6622.8	6370.9	6655.9	7358.2	7500		493	138.11
	333	5272	5036.8	1534.4	4695.5	4005.2	3271.4		313.2	7133.8		563	2253.9	6774.8	6529.6	6826.6	7426.8	7641.1		493.2	142.63
	333.5	5231.9	4904.2	1562.1	4591.7	3882.2	3139.2		313.4	6738.9		563.5	2384.4	6888.9	6619.9	6974.9	7541.4	7752.1		493.4	147.19
	334	5194.7	4767.6	1587.3	4477.2	3749.5	3009		313.6	7199.2		564	2540.4	6965.6	6769.8	7111.4	7733.5	7857.7		493.6	151.25
	334.5	5163.9	4611.5	1614.3	4356.9	3610.2	2884.7		313.8	6907.1		564.5	2668.6	7120.3	6929	7245.8	7895.3	7966.6		493.8	156.08
	335	5122.2	4450.1	1645.4	4229.3	3470.3	2762.6		314	6446.9		565	2809.9	7332.8	7083.2	7368.7	7995.2	8088.9		494	160.48
	335.5	5088.4	4283.2	1676	4096.2	3332	2649.3		314.2	6556.7		565.5	2964.4	7522.2	7181.8	7535.6	8069.6	8202		494.2	164.78
	336	5038.8	4112.5	1708.4	3957.8	3193	2541		314.4	6467.9		566	3114.2	7627.4	7391.2	7650.1	8182.5	8287.7		494.4	169.88
	336.5	4987.5	3948.3	1740.1	3817.1	3063.7	2442.5		314.6	6414		566.5	3281.9	7715.5	7573.6	7807.7	8300.7	8346.4		494.6	174.33
	337	4921.8	3780.9	1770.3	3679.3	2936.9	2349.6		314.8	6311.3		567	3454.9	7844.6	7674.3	7957	8439.4	8465.1		494.8	178.04
	337.5	4849.2	3617.3	1799.4	3536.7	2816.6	2261.3		315	6124.4		567.5	3619.6	7981.8	7755.6	8104.7	8580.4	8575.3		495	182.56
	338	4757	3454.9	1830.9	3397.9	2699.6	2175.2		315.2	5981.8		568	3767.1	8165.9	7899.8	8143.3	8664	8756.5		495.2	187.95
	338.5	4645.6	3297.7	1862.7	3259.6	2583.6	2092.3		315.4	6035.6		568.5	3934.3	8289	8060.9	8244.1	8724.6	8834.3		495.4	192.86
	339	4531	3153.1	1890.5	3132	2477.9	2015.6		315.6	5764.5		569	4103.7	8362	8162.9	8356.5	8828.3	8876.2		495.6	197.11
	339.5	4420.3	3008.7	1921.8	3017.7	2395.3	1959.7		315.8	5701.5		569.5	4326.7	8387.3	8295.1	8506.5	8952.8	8911.7		495.8	201.87
	340	4300.8	2872.4	1951	2904.3	2317.5	1903.7		316	5783.2		570	4521.9	8499.8	8452.2	8637.6	9067.8	8977.8		496	208.21
	340.5	4154.5	2740.8	1981.8	2782.1	2219.8	1833.8		316.2	6080		570.5	4657.8	8675.3	8564.8	8761.1	9104.8	9070.5		496.2	214.7
	341	3995.6	2618.2	2012.2	2668.1	2123.4	1763.5		316.4	6189.8		571	4788.4	8825	8652	8862.3	9144.1	9165.7		496.4	220.48
	341.5	3845.6	2497	2039.2	2557.2	2042.4	1713.8		316.6	5750.5		571.5	5002.8	8867.4	8721.7	8913.1	9194.5	9226.7		496.6	226.23
	342	3688.1	2385.3	2072.1	2456.6	1967.3	1663.3		316.8	6201.5		572	5196.8	8876.7	8798.7	8951.1	9325.9	9198.6		496.8	232.69
	342.5	3532.2	2278.5	2100.7	2361.1	1897.8	1623.7		317	6068.3		572.5	5362.5	8960.8	8885.1	9031.3	9379.5	9332.5		497	237.96
	343	3380.4	2177.3	2130.7	2272.9	1833.4	1578.4		317.2	5825.2		573	5535.6	9101.6	9003.2	9155.5	9463.4	9422		497.2	242.9
	343.5	3240.4	2083.3	2156.4	2194.4	1789.5	1542.3		317.4	6021.6		573.5	5763.4	9193.6	9067.8	9301.5	9508.7	9502.6		497.4	248.48
	344	3091	1995.3	2184.1	2113.5	1740.2	1508.9		317.6	5930.4		574	5924.2	9226.2	9131.6	9355.3	9591.4	9474.4		497.6	254.8
	344.5	2949.4	1916.1	2212.5	2042.3	1698.9	1480.3		317.8	5823		574.5	6112.4	9313.2	9209.7	9387.7	9642.9	9566.4		497.8	261.11
	345	2806.8	1839.6	2239	1973.7	1649	1453.7		318	5771.5		575	6301.6	9400.2	9314.7	9391.9	9692.1	9642.7		498	269.37
	345.5	2670.3	1764.3	2265.1	1907.1	1611.9	1426.1		318.2	5451.4		575.5	6457.2	9506.7	9342.3	9421.3	9703.8	9666.6		498.2	277.39
	346	2548.2	1695.6	2287.8	1851.3	1579.3	1399.4		318.4	5593.9		576	6588.3	9549.2	9397.9	9418.6	9753.9	9636.9		498.4	283.22
	346.5	2428.9	1638.4	2312.6	1799.3	1548.9	1377		318.6	5472.4		576.5	6757.1	9632.3	9519	9483.5	9838.9	9659.2		498.6	289.53
	347	2315.9	1588.9	2334.6	1751.1	1516.3	1358.7		318.8	5044.8		577	6967.8	9697.3	9572.5	9616	9844.7	9758.5		498.8	297.3
	347.5	2210.4	1534	2360	1708.8	1488.9	1338.8		319	5329.9		577.5	7121.4	9719.4	9665.7	9644.9	9825.6	9848.7		499	306.05
	348	2108.8	1490.8	2380	1665.6	1465.5	1320.3		319.2	5161.7		578	7272	9695	9707	9655.1	9839.5	9895.8		499.2	312.61
	348.5	2013.9	1447.9	2403.1	1623.2	1436.7	1301.9		319.4	4981.7		578.5	7392.6	9730.4	9757.2	9699.9	9878.1	9874		499.4	321.84
	349	1925.5	1406.9	2426.6	1584.2	1400.1	1282.5		319.6	5227.1		579	7563.2	9826.1	9686.5	9739.8	9931.7	9878.8		499.6	330.34
	349.5	1843.6	1371.8	2447	1548.6	1371.2	1271		319.8	5215.4		579.5	7704.5	9877.8	9695.1	9767.4	9954.4	9887.3		499.8	336.41
	350	1769.7	1337	2468.3	1513.2	1344.2	1259.5		320	5173.4		580	7852.9	9879.1	9768.9	9758.8	9963.7	9903.6		500	344.91
	350.5	1700.9	1309.7	2485.9	1479.8	1311.6	1248.3		320.2	5152.3		580.5	7977.9	9960.9	9831.3	9784.2	9982.7	9806.2		500.2	353.17
	351	1637.3	1284.7	2503.8	1448.4	1278.6	1236.8		320.4	4666.3		581	8130.8	9980	9821.4	9789.8	9984.9	9800.1		500.4	359.97
	351.5	1577	1254.1	2522.2	1417.7	1244	1222.4		320.6	4734		581.5	8245.7	9964.5	9833.4	9844.2	9934.9	9892.1		500.6	369.93
	352	1525.4	1228.4	2541.9	1388.8	1216.9	1213.6		320.8	4752.8		582	8371.3	9928.8	9903.7	9854	9879.9	10000		500.8	378.43
	352.5	1477.7	1203.4	2561	1360.3	1188.4	1205.7		321	4446.6		582.5	8503.5	9937.8	9893.8	9868.4	9956.4	9903.1		501	387.42
	353	1429.1	1178.3	2575.1	1331	1156	1197.6		321.2	4434.9		583	8566	9959.7	9845.7	9921.8	10000	9811		501.2	395.19
	353.5	1389.2	1153.3	2595.5	1302.4	1128.9	1194.9		321.4	4168.6		583.5	8678.8	10000	9896	9939.1	9989.7	9851.4		501.4	404.66
	354	1355.1	1124.5	2613	1279.2	1101.9	1194.2		321.6	4677.9		584	8783.1	9971.1	9919.9	9968	9953.2	9887		501.6	414.62
	354.5	1317.6	1106.7	2628.9	1257.7	1075.7	1189.5		321.8	4135.9		584.5	8926.9	9901.2	9880	9941	9953.2	9843.2		501.8	424.34
	355	1285.1	1087.8	2645.9	1235.4	1055.8	1187.1		322	4283.1		585	8988.5	9897.5	9951.5	9936.3	9969.9	9868.6		502	433.33
	355.5	1255.6	1066.2	2662.5	1217.8	1039.5	1186.7		322.2	4238.7		585.5	9108.7	9961	10000	9871.7	9920.1	9861.3		502.2	443.04
	356	1226.1	1044.9	2679.5	1202.2	1023.7	1189.7		322.4	4100.8		586	9188.7	9909.5	9993.3	9899.7	9866.1	9845.9		502.4	455.43
	356.5	1194.2	1024	2696.1	1183.4	1002.1	1191.9		322.6	3899.9		586.5	9258.8	9908.3	9925.2	9928.8	9862.3	9822.7		502.6	467.09
	357	1162	1006.5	2712.4	1166.7	986.8	1195.9		322.8	3470		587	9298.9	9885.7	9908.2	10000	9900	9862.7		502.8	477.05
	357.5	1130.1	983.23	2728.6	1152.6	970.27	1198.6		323	3727		587.5	9367.5	9942.9	9857.8	9942.1	9913.8	9887		503	487.25
	358	1103.4	963.8	2745	1137.3	957.56	1202.2		323.2	3287.7		588	9471.5	9938.2	9869.2	9902	9845.7	9837.5		503.2	500.36
	358.5	1071.4	947.25	2762.2	1131	949.41	1208.6		323.4	3537.7		588.5	9553.3	9938.6	9905.8	9886.4	9828.3	9818.8		503.4	511.29
	359	1041.5	934.54	2775.8	1124	940.3	1214.1		323.6	3261.9		589	9601	9864.6	9852.5	9943.3	9779.9	9784.7		503.6	520.77
	359.5	1014.3	914.63	2790.6	1114.6	939.11	1224.9		323.8	3411.5		589.5	9628.2	9877.8	9807.3	9950.1	9763	9835.7		503.8	534.13
	360	986.4	898.55	2806.9	1107	938.39	1235		324	3388.1		590	9675.1	9863.6	9846.7	9913.2	9683.3	9691.1		504	544.81
	360.5	955.26	881.77	2822.1	1102.5	936.94	1247.4		324.2	2888.1		590.5	9710.9	9814.6	9943.7	9903.7	9687.7	9606.3		504.2	555.99
	361	923.93	868.81	2838.5	1097.8	934.79	1260.4		324.4	3138.1		591	9749.1	9797	9831.1	9888.2	9644.3	9566.3		504.4	569.1
	361.5	893.82	860.89	2852.3	1095.8	931.92	1264.4		324.6	3161.5		591.5	9788.3	9811.7	9776.3	9875.3	9637.5	9675.8		504.6	582.95
	362	863.3	852.74	2866.7	1095.7	931.92	1276.8		324.8	3208.2		592	9862.4	9795.1	9747.3	9867.8	9661.2	9643.1		504.8	596.07
	362.5	838.47	842.18	2879.1	1094.5	935.99	1292.3		325	3187.2		592.5	9898.1	9766.9	9767.3	9910.4	9656	9598		505	611.61
	363	812.84	834.99	2891.8	1098.8	944.62	1308.4		325.2	3219.9		593	9917.7	9770.7	9768.3	9849.6	9551.9	9425.6		505.2	622.05
	363.5	791.07	829.47	2903.2	1107	956.13	1328		325.4	3227		593.5	9909.4	9696.5	9759	9773.7	9518	9365.5		505.4	635.41
	364	767.46	825.4	2914.3	1114	964.51	1345.7		325.6	2974.5		594	9935.8	9613	9641.9	9821.4	9510.4	9265.7		505.6	649.02
	364.5	746.1	825.64	2925.4	1116.9	974.34	1363.3		325.8	3063.3		594.5	9967.5	9597.2	9602.2	9849.8	9440.4	9331.7		505.8	663.1
	365	728	827.56	2934.5	1126.8	992.56	1384.9		326	2913.8		595	10000	9583.4	9605.5	9813.6	9397.5	9218.7		506	680.59
	365.5	706.22	827.56	2940	1132.5	1000.2	1403.1		326.2	2549.3		595.5	9952.4	9561	9563.1	9657.5	9400.3	9253.6		506.2	694.44
	366	688.32	828.03	2942.5	1145.3	1013.2	1423.3		326.4	2271.2		596	9954.9	9501.1	9461.6	9615.4	9327.3	9266.8		506.4	710.71
	366.5	672.45	830.44	2949.3	1155.7	1029.5	1442.8		326.6	2507.2		596.5	9947.5	9516.2	9410.5	9622.6	9289.5	9396.1		506.6	727.47
	367	658.41	837.15	2958.6	1168.2	1046.7	1468		326.8	2652.1		597	9948.7	9473.8	9362.5	9716.5	9239.2	9330.6		506.8	741.56
	367.5	648.23	845.55	2962.3	1182.7	1064.7	1492.9		327	2656.8		597.5	9888.8	9455.9	9341	9712.2	9255.9	9224.4		507	755.65
	368	636.84	852.03	2962.9	1198.5	1079.6	1512.9		327.2	2598.4		598	9902.8	9328.2	9357.8	9608.1	9182.9	9103.7		507.2	773.38
	368.5	628.71	859.45	2962.3	1217.6	1100.9	1539.2		327.4	2469.8		598.5	9911.8	9282.9	9331.6	9537.8	9195.6	9071.6		507.4	788.92
	369	623	870.49	2960.2	1237.6	1121.3	1563.4		327.6	2257.3		599	9931.8	9296.8	9346.2	9492.4	9171.1	9058.9		507.6	805.68
	369.5	619.76	883.21	2959.1	1254.7	1139	1587.7		327.8	2514.2		599.5	9862.6	9295.4	9290.4	9516.5	9147.4	9072.9		507.8	824.63
	370	615.08	891.6	2955	1271.3	1157.5	1613		328	2306.3		600	9823.5	9248.2	9291.4	9486.4	9083	8950		508	842.36
	370.5	610.39	905.52	2950.7	1291.9	1173.9	1636.6		328.2	2292.2		600.5	9776.4	9154.6	9254.4	9521.1	9026.9	8780.7		508.2	858.39
	371	606.32	918.94	2940.6	1311.2	1195.4	1664.8		328.4	2131		601	9780	9206.5	9220.9	9451.6	9029.9	8702.3		508.4	875.64
	371.5	609.98	934.77	2928.7	1334.2	1221.9	1694.2		328.6	2089		601.5	9789.6	9133.3	9168.8	9358.9	8978.8	8864.3		508.6	892.88
	372	612.84	950.85	2915.1	1356.1	1247.2	1724.1		328.8	2049.2		602	9767	9082.1	9100.8	9348.1	8959.7	8992.5		508.8	908.43
	372.5	618.74	964.04	2902.5	1379.6	1267.8	1748.9		329	2042.3		602.5	9681.7	8983.7	9037.4	9367.7	8897.3	8858.9		509	924.7
	373	621.58	978.43	2886.4	1404.9	1294.1	1775.2		329.2	2007.2		603	9617.3	9005.6	8963.9	9342.1	8877.5	8625.4		509.2	940.49
	373.5	626.87	996.9	2870.3	1427.9	1319.4	1803.8		329.4	1801.5		603.5	9652.5	8948.3	8960.5	9276	8830.8	8568.4		509.4	956.76
	374	632.16	1017	2852.3	1449.7	1341.1	1831.7		329.6	2011.9		604	9636.6	8928.1	8933.6	9307.3	8756	8633.6		509.6	977.65
	374.5	640.1	1037.9	2832.3	1475.4	1367.9	1860.3		329.8	2238.5		604.5	9579.9	8879.1	8794.3	9283.9	8636.6	8697.8		509.8	996.6
	375	647.02	1058.1	2812	1499.9	1389.8	1887.1		330	1965.2		605	9527.1	8874.2	8757	9261.8	8611.1	8683.4		510	1016.5
	375.5	658.81	1079.7	2786.3	1530.4	1418	1915.4		330.2	1876.4		605.5	9525.4	8771.7	8800.2	9153.2	8609.4	8593		510.2	1037.4
	376	670.01	1100.3	2763.6	1561.5	1447.4	1942.8		330.4	1836.6		606	9489.4	8759	8855.3	9072.1	8634.1	8406.9		510.4	1059.5
	376.5	680.59	1116.4	2738.8	1586.5	1473.9	1969.4		330.6	1726.8		606.5	9431.2	8726.1	8710.3	9086.2	8620.1	8361		510.6	1076.3
	377	690.77	1134.3	2715.2	1613.8	1500.3	1997		330.8	1591.2		607	9430.9	8760.2	8633.3	9120.3	8594.2	8341.8		510.8	1100.3
	377.5	705	1157.6	2689.5	1642.1	1530.9	2023.5		331	1710.5		607.5	9419.2	8670.6	8651.8	9081.7	8483.5	8344.1		511	1118.5
	378	720.06	1180.7	2663.2	1672.8	1563.3	2053.1		331.2	1479.1		608	9319.7	8585.1	8746.3	9028.5	8370.2	8200.8		511.2	1139.7
	378.5	733.08	1200.8	2634.8	1701.3	1588	2077.4		331.4	1530.5		608.5	9225.8	8581.1	8668.5	9035.3	8320.5	8149.8		511.4	1160.3
	379	748.13	1225.1	2606.4	1731.5	1616.5	2104.4		331.6	1472.1		609	9212.9	8572.7	8524.4	8970.9	8267.2	8157.7		511.6	1180.2
	379.5	762.59	1247.4	2576.9	1762	1645	2131.4		331.8	1682.4		609.5	9166.4	8559	8406.9	8857.7	8236.1	8248.6		511.8	1200.1
	380	777.44	1272.5	2548.1	1793.6	1675.2	2157.5		332	1472.1		610	9165.4	8463	8452.6	8730.8	8196.4	8176.8		512	1220.1
	380.5	792.69	1296	2518.8	1826.5	1707.3	2182.1		332.2	1500.1		610.5	9138.6	8474.6	8463.6	8682.7	8200.5	8108.6		512.2	1241
	381	808.37	1321.7	2489.2	1858.1	1738.7	2207.6		332.4	1187.1		611	9056.7	8395.4	8405.5	8653.4	8166.7	8002.5		512.4	1263.1
	381.5	826.06	1349.5	2462.2	1889.6	1769.4	2230.9		332.6	1341.3		611.5	8947.8	8355.6	8279.7	8633.5	8127.6	8016.4		512.6	1284.4
	382	840.1	1373	2434.5	1920.1	1799.1	2250.9		332.8	1633.4		612	8970.8	8296.4	8272.3	8634.6	8079.7	7909.8		512.8	1306.5
	382.5	859.44	1400.4	2406.8	1952.5	1832.4	2277		333	1334.2		612.5	8957.4	8294.9	8302.1	8632.7	8065.8	7934.5		513	1329.6
	383	879.17	1427.4	2379.4	1985.6	1863.1	2301.6		333.2	1565.6		613	8875.1	8227.4	8245.6	8568	8005.8	7899.8		513.2	1352.4
	383.5	895.65	1454.6	2352.3	2015.2	1891.1	2320.3		333.4	1507.2		613.5	8797.2	8149.5	8196.7	8537.3	7934.7	7910.2		513.4	1377.7
	384	912.53	1483.9	2327.8	2044.8	1918.9	2341.3		333.6	1838.9		614	8758.6	8105.9	8165.2	8545.6	7899.6	7783.3		513.6	1401.5
	384.5	930.85	1513.1	2305.5	2080.9	1949.4	2361.3		333.8	1710.5		614.5	8752.8	8107.1	8098.6	8471.4	7890.3	7713.7		513.8	1428.2
	385	950.38	1542.9	2284.2	2116.3	1983	2383.5		334	1633.4		615	8690.9	8056.4	8015.3	8339	7861.3	7623.9		514	1452.5
	385.5	973.38	1573.5	2261.9	2150.8	2013.5	2405.6		334.2	1546.8		615.5	8681.9	8026.5	7979.3	8329.1	7748.1	7563.4		514.2	1479.2
	386	992.3	1603.1	2239	2182.3	2043.1	2426.7		334.4	1173		616	8629.1	7982.6	7963.7	8355.4	7668.8	7644.3		514.4	1505
	386.5	1013.7	1630.9	2221.8	2214.2	2071.8	2445.4		334.6	1341.3		616.5	8604.2	7903	7951.3	8298.4	7599.9	7604		514.6	1530.7
	387	1033.6	1660.1	2203.2	2246.1	2100.9	2463.6		334.8	1266.4		617	8546.9	7856.1	7933.1	8131.5	7593.3	7556.1		514.8	1555.3
	387.5	1053.7	1692.5	2185.4	2277.1	2129.6	2483.4		335	1138		617.5	8522.3	7888.3	7822.6	8055.5	7543.8	7474.3		515	1578.8
	388	1074.9	1725.9	2168.6	2309.7	2160.1	2504		335.2	1219.8		618	8508.4	7859.2	7767	8082.2	7537	7452.7		515.2	1608.5
	388.5	1096.3	1757.3	2153.8	2340.7	2190.8	2523.3		335.4	1079.5		618.5	8455.9	7730.6	7719.9	8046.6	7520.2	7330.3		515.4	1632.7
	389	1116.8	1788.8	2142.7	2371.3	2219.1	2539.4		335.6	1212.7		619	8412.6	7611.3	7755.6	7912.5	7439.9	7308.2		515.6	1660.9
	389.5	1140.4	1817.8	2132.9	2399.1	2247.1	2555.2		335.8	1173		619.5	8395.6	7609.1	7697.3	7809.3	7383.3	7249.5		515.8	1683.5
	390	1162.6	1846.5	2125	2427.3	2272	2573.2		336	1201		620	8351.5	7648.5	7628.7	7807.2	7288	7123.4		516	1709.3
	390.5	1186	1874.9	2120.2	2455	2298	2589		336.2	1161.3		620.5	8260.5	7618.3	7560.3	7768	7265.9	7009.6		516.2	1737.2
	391	1205.6	1903.7	2113.9	2481.4	2323.8	2605		336.4	1016.4		621	8199.2	7479.2	7438.2	7715.2	7210.3	6946.2		516.4	1768.8
	391.5	1230.3	1934.1	2111.8	2511.6	2347.8	2622.3		336.6	1079.5		621.5	8219.3	7376.9	7382.1	7673	7227.3	6948.2		516.6	1797.4
	392	1255.6	1962.7	2112.5	2540.8	2373.1	2639.2		336.8	1138		622	8195.8	7375.5	7433.2	7606.3	7163.6	7065.2		516.8	1824.4
	392.5	1280	1992.1	2111.2	2570	2397.4	2655.3		337	1093.5		622.5	8152.3	7375.4	7517.6	7519.1	7080.9	7039.9		517	1851.6
	393	1305.4	2019.7	2113.9	2597.5	2422.3	2671.4		337.2	1287.4		623	8071.3	7324.8	7374.2	7456.9	6999.9	6984		517.2	1887.5
	393.5	1331.2	2046.4	2117.5	2621.7	2444.2	2683.7		337.4	962.7		623.5	8081.8	7275	7257.4	7463	6959.6	6852.7		517.4	1909.4
	394	1355.9	2074.8	2122.3	2646.2	2466.9	2697.5		337.6	1261.8		624	8087.4	7190.8	7201.6	7424.6	6999.5	6877.1		517.6	1933.7
	394.5	1379.7	2099.9	2129.5	2672.9	2490.4	2711.7		337.8	1079.5		624.5	8014.5	7158.1	7213.5	7368.3	6932.4	6811		517.8	1963.1
	395	1406.7	2125.5	2141.4	2695.5	2511.5	2724.7		338	873.91		625	7920.6	7123	7193.6	7300.9	6884.8	6676.6		518	1991.7
	395.5	1435.6	2151.4	2151.8	2719.2	2533.5	2739.4		338.2	806.15		625.5	7962.8	7110.3	7126.3	7247.5	6766.4	6600.2		518.2	2019.9
	396	1464.5	2175.6	2166.5	2743.1	2553.6	2752.4		338.4	1065.5		626	7920.2	7053.9	7005.9	7248	6717.7	6630.8		518.4	2052
	396.5	1491.4	2197.4	2182.3	2766.2	2574	2763.3		338.6	1086.5		626.5	7825.6	6996.8	6904.2	7218.4	6614.5	6665.1		518.6	2085.3
	397	1517.8	2219.5	2196.7	2788.2	2593.5	2774		338.8	1198.8		627	7820	6911.9	6858.6	7148.3	6595.4	6571.5		518.8	2112.5
	397.5	1544.9	2241.4	2214.7	2808.5	2614.8	2782.2		339	869.23		627.5	7829.6	6782.5	6931.6	7054.2	6598.2	6511		519	2144
	398	1569.9	2261.5	2234.4	2829.6	2631.8	2789.1		339.2	894.94		628	7711.4	6733.1	6935.5	6967.5	6601.3	6475.9		519.2	2175.1
	398.5	1599.4	2281.4	2252.8	2851.1	2649.3	2797.3		339.4	1065.5		628.5	7636.5	6700	6824.9	6907.4	6506.5	6445.2		519.4	2205.5
	399	1629.6	2301.6	2273.9	2871.4	2667	2804.8		339.6	1035.1		629	7617.1	6676.1	6697.6	6853.4	6427.9	6418.3		519.6	2241.4
	399.5	1658.2	2319.3	2299.4	2890.7	2683.8	2810.6		339.8	887.92		629.5	7649.2	6583.6	6703.2	6805.9	6367.9	6388.3		519.8	2271.6
	400	1685.1	2337.3	2325.7	2910	2701.8	2816.4		340	936.99		630	7576.7	6586.3	6618.6	6681.1	6322.9	6334.6		520	2305.3
	400.5	1712.1	2354.1	2351.4	2928.3	2716.6	2820.4		340.2	813.15		630.5	7533	6530.4	6589.3	6704.8	6195.9	6344.3		520.2	2338.8
	401	1739.4	2372.1	2381.2	2947.8	2731.8	2823.3		340.4	1023.4		631	7526.1	6524.6	6536.1	6676.3	6194.2	6223		520.4	2370.9
	401.5	1767.5	2388.9	2413	2967.4	2747.8	2826.5		340.6	852.88		631.5	7543	6467.5	6506.5	6660.3	6169.7	6141.2		520.6	2406.6
	402	1796.6	2408.8	2449.1	2987.4	2763.9	2829.4		340.8	894.94		632	7469.8	6469.3	6349.3	6594.7	6126.5	6046.9		520.8	2441.1
	402.5	1825.9	2427.7	2483.3	3007	2778.5	2828.3		341	1035.1		632.5	7372.4	6329.9	6375.5	6591.2	6063.1	6038.4		521	2472.7
	403	1852.1	2443.9	2517.7	3025.5	2793.1	2826.7		341.2	941.67		633	7301.6	6313.1	6326.2	6507.4	6025	5934.9		521.2	2506.7
	403.5	1879.6	2461.5	2554.6	3042.8	2808.9	2825		341.4	1093.5		633.5	7226.1	6264	6344.1	6421.9	5922.9	5963.1		521.4	2543.1
	404	1906.9	2476.9	2593.5	3059.3	2820.9	2821.5		341.6	801.47		634	7187.3	6307.3	6236.8	6359.4	5831.6	5921		521.6	2577.1
	404.5	1931.7	2494.6	2633.6	3075.1	2832.9	2817.3		341.8	785.12		634.5	7165	6188.6	6271.7	6235.3	5815.5	5787.6		521.8	2613.6
	405	1957.6	2510.5	2675.3	3090.2	2845.3	2811.2		342	696.32		635	7089.2	6110.2	6105.9	6129.3	5748.3	5609.7		522	2650
	405.5	1982.3	2525.2	2717.2	3106.2	2859	2804		342.2	677.63		635.5	7069	5984	6118.2	6046.5	5655.1	5548.9		522.2	2684
	406	2009.2	2543.1	2762	3121	2870.3	2797.7		342.4	530.42		636	7024.1	5979.6	6074.4	6017.2	5604	5565.8		522.4	2715.6
	406.5	2035.4	2560.4	2804.9	3136.4	2882.3	2791.5		342.6	799.13		636.5	7005.9	5935.8	6122.3	6002.6	5596.8	5583.5		522.6	2754.4
	407	2059	2578.7	2849.1	3148.7	2894.8	2783.5		342.8	806.15		637	6969	5863.9	5984.2	5939.6	5558.2	5528.6		522.8	2788.4
	407.5	2081.3	2594.7	2897.9	3161.2	2902.4	2773.4		343	574.81		637.5	6955.8	5720.5	5879.6	5894.4	5546.5	5481.7		523	2824.9
	408	2105.8	2610.5	2949.1	3173.7	2911.2	2761.5		343.2	663.61		638	6866.7	5651.4	5807.6	5848	5461.7	5397.5		523.2	2861.3
	408.5	2129.1	2630.2	2998.8	3186.8	2918.8	2749.7		343.4	1051.5		638.5	6847.5	5612.9	5865.5	5798.4	5374.5	5247.7		523.4	2900.2
	409	2151.4	2645.6	3051.5	3195.2	2925.1	2737.2		343.6	834.19		639	6856.3	5617.3	5840.4	5724.2	5323.5	5191		523.6	2934.2
	409.5	2172.6	2663	3104.2	3204.5	2932.9	2722.1		343.8	469.67		639.5	6782.3	5605	5675.1	5679.3	5309.9	5304.3		523.8	2973
	410	2193.4	2678.4	3158	3212.6	2936.9	2707.8		344	792.12		640	6701	5594.6	5540.5	5668.5	5258.4	5379.7		524	3009.5
	410.5	2214.9	2696.9	3211	3219.6	2943.4	2694.6		344.2	906.62		640.5	6677.5	5515.8	5500.3	5585.4	5198.5	5197		524.2	3045.9
	411	2235.3	2713.7	3265.7	3224.9	2948	2680.2		344.4	948.68		641	6635.6	5409.5	5469.5	5532.5	5165.4	5016.6		524.4	3082.3
	411.5	2256.2	2728.3	3316.3	3229	2949.6	2665.2		344.6	1018.8		641.5	6578.2	5370.8	5455	5452.5	5152.8	4957.3		524.6	3121.2
	412	2275.8	2742.9	3371.4	3231.9	2949.3	2649.9		344.8	827.18		642	6565	5312.8	5419.9	5386.7	5115.1	5047.1		524.8	3160.1
	412.5	2294.3	2757.1	3428	3232.9	2951.5	2634.5		345	677.63		642.5	6563.2	5331.9	5347	5335.4	5092.2	5041.1		525	3198.9
	413	2310.6	2769.6	3488.7	3232.7	2950.2	2618.4		345.2	962.7		643	6499.8	5305	5239.7	5328.7	5037.2	4944.5		525.2	3242.7
	413.5	2327.6	2784.9	3545.4	3230.4	2947.3	2602.6		345.4	710.34		643.5	6396.7	5295.4	5197.3	5291	5003.8	4848.4		525.4	3276.7
	414	2344.9	2797.2	3602.1	3226.2	2944.1	2587.7		345.6	887.92		644	6337.1	5175.2	5172.6	5252.7	4937.7	4920.5		525.6	3320.4
	414.5	2362.2	2808.4	3662.8	3221.7	2939	2571.2		345.8	873.91		644.5	6296.6	5062.3	5155.8	5178	4842.4	4873.5		525.8	3356.8
	415	2378.5	2820.4	3722.6	3215.3	2934.3	2553.7		346	801.47		645	6284	4942.9	5066.7	5109.8	4804.1	4797.6		526	3395.7
	415.5	2394.6	2829.8	3782.2	3206.1	2925.1	2537.2		346.2	995.41		645.5	6230.8	4904	5034.5	5061.3	4759.5	4819.3		526.2	3437
	416	2408	2834.7	3846	3194.1	2912.5	2519.7		346.4	623.88		646	6166	4940.7	4959.8	5023.1	4718.6	4807.4		526.4	3473.4
	416.5	2423.5	2839.8	3909.4	3183.4	2901.5	2504.7		346.6	866.89		646.5	6093.1	4909.6	4957	4936.5	4626	4673.6		526.6	3517.1
	417	2443.4	2849.7	3971.1	3174.8	2894	2493.7		346.8	906.62		647	6085.7	4850.9	4787.8	4919	4569.3	4531.1		526.8	3551.1
	417.5	2460.1	2852.8	4035.7	3163.6	2880.9	2482.8		347	703.33		647.5	6040.7	4783	4708.6	4920.3	4552.6	4554.9		527	3592.4
	418	2476.6	2856.4	4099.7	3150.5	2868.4	2472		347.2	637.91		648	5947.2	4783.1	4657.8	4876.2	4536.3	4461.9		527.2	3633.7
	418.5	2493.7	2854.5	4167.6	3136.2	2854.5	2460.3		347.4	703.33		648.5	5910.6	4740.5	4706.8	4802.7	4492.1	4472.6		527.4	3670.1
	419	2509.1	2853.5	4232.8	3120.5	2837	2449.6		347.6	584.16		649	5934.1	4710.3	4689.9	4752.4	4399.7	4438.6		527.6	3713.9
	419.5	2524.4	2850.1	4295.4	3103.3	2820.2	2440		347.8	537.43		649.5	5920.7	4621.3	4663.3	4759.7	4347	4443.1		527.8	3752.7
	420	2539.8	2844.6	4356.7	3086.9	2802.7	2430.4		348	677.63		650	5844.6	4521.1	4641.1	4713.5	4368.1	4391.4		528	3794
	420.5	2557.5	2837.5	4421.7	3068.6	2782.8	2423.9		348.2	703.33		650.5	5817.1	4496.5	4528.6	4629.6	4348.7	4334.6		528.2	3832.9
	421	2572.2	2827.4	4490.2	3047.3	2760.5	2416.6		348.4	574.81		651	5719.9	4475.8	4520.6	4539.5	4299.5	4192.6		528.4	3871.8
	421.5	2588	2814.6	4555.7	3025.8	2739.4	2410.6		348.6	556.12		651.5	5678.6	4387	4501.1	4493.3	4243.5	4155.9		528.6	3910.6
	422	2604.6	2803.7	4622.2	3005	2716.6	2407.8		348.8	820.16		652	5586.3	4286.7	4470.8	4476	4189.1	4116.5		528.8	3949.5
	422.5	2621.8	2788.1	4687.1	2983	2695.1	2407.2		349	621.55		652.5	5541.1	4285.1	4406.1	4451.9	4133	4142.3		529	3988.3
	423	2637.1	2769.6	4752.1	2960.8	2671.3	2407.2		349.2	745.39		653	5502.6	4251.4	4390.3	4464.2	4072.5	4126.2		529.2	4027.2
	423.5	2649.7	2750.6	4817.7	2937.7	2649.1	2408.4		349.4	771.09		653.5	5529.9	4238.7	4240.6	4392.7	4052.5	4064.7		529.4	4068.5
	424	2664.2	2732.4	4883.1	2913.7	2623.1	2411.2		349.6	665.95		654	5423.2	4190.2	4240.2	4374.4	3992.1	3887.1		529.6	4117.1
	424.5	2678.4	2711.5	4949.6	2888.8	2600.4	2415.4		349.8	920.64		654.5	5293.5	4184.2	4287.5	4303	3936.8	3929.2		529.8	4153.5
	425	2693.6	2688	5018.7	2862.2	2576.2	2421.2		350	813.15		655	5235.8	4131.4	4277.2	4216.9	3906.2	3951.1		530	4199.7
	425.5	2707.5	2662	5086.8	2836.2	2551.5	2430.2		350.2	848.2		655.5	5266.7	4095.6	4054	4182.9	3903.5	3902.2		530.2	4238.5
	426	2721.7	2637.4	5156.5	2810.3	2529.4	2440.6		350.4	955.69		656	5229.1	4025.6	3988.9	4224.9	3901.4	3770.9		530.4	4284.7
	426.5	2734.1	2611.3	5227.8	2784	2506.5	2451.5		350.6	827.18		656.5	5246.6	4014.4	4002.3	4126.3	3835.4	3799.1		530.6	4330.8
	427	2748.1	2585.6	5301.4	2757.6	2482.3	2465		350.8	747.73		657	5221.4	3983.8	4004.9	4068.4	3859.5	3807.1		530.8	4372.1
	427.5	2758.8	2556.4	5370.6	2729.5	2459.9	2479		351	862.22		657.5	5122.2	3920.6	4018.3	4098.7	3829	3799.9		531	4415.8
	428	2768.3	2525.6	5442.9	2703.4	2437.7	2496.3		351.2	899.61		658	5055.6	3892.2	3987	4110.3	3791.9	3761.7		531.2	4469.3
	428.5	2778.7	2495.4	5512.8	2676.7	2414.6	2514.1		351.4	887.92		658.5	5016.1	3908.9	3917.9	3975.5	3671.7	3717.6		531.4	4508.1
	429	2788.3	2466.8	5583.9	2652.3	2394.7	2535.4		351.6	1009.4		659	4954	3890.8	3893	3938.4	3643.6	3639.4		531.6	4556.7
	429.5	2795.4	2438.8	5651.8	2626.2	2376.3	2555.9		351.8	813.15		659.5	4888.8	3852.5	3920.4	3932.7	3595.2	3552.6		531.8	4605.3
	430	2800.7	2411.7	5722.4	2601.8	2358.3	2578.6		352	915.96		660	4840.5	3781.8	3867.9	3919.2	3589.2	3500.5		532	4649
	430.5	2807.2	2382.4	5796.2	2576.1	2341.8	2602.8		352.2	997.75		660.5	4862.1	3766.5	3821.4	3820.4	3551.7	3504.6		532.2	4687.9
	431	2811.9	2353.3	5878.4	2552.6	2325.8	2628		352.4	759.41		661	4826.9	3672.3	3704.3	3771.9	3541	3503.8		532.4	4734
	431.5	2814.3	2323.1	5955.2	2529.8	2309.7	2654.1		352.6	535.09		661.5	4771	3634.2	3609.2	3696	3426	3495		532.6	4775.3
	432	2816.6	2293.9	6030.1	2508.4	2296.5	2682.5		352.8	934.67		662	4617.4	3532.8	3593.7	3621.5	3382.6	3406		532.8	4828.8
	432.5	2816.6	2266.3	6103.9	2488.9	2281.9	2714.2		353	717.35		662.5	4626.9	3593.2	3673.5	3601.2	3370.8	3385.5		533	4874.9
	433	2815.6	2241.2	6177.2	2470.7	2270.2	2747.6		353.2	759.41		663	4602.4	3559.1	3591.2	3662.9	3358.3	3345.1		533.2	4921.1
	433.5	2813.5	2214.5	6255.6	2454	2261	2783		353.4	766.42		663.5	4542.8	3558.5	3528.5	3675.6	3279.5	3341.6		533.4	4967.2
	434	2807.8	2191.2	6344.4	2438.9	2251.4	2818.7		353.6	717.35		664	4445.7	3423.3	3535.2	3584.9	3249.8	3340		533.6	5010.9
	434.5	2804.7	2167.4	6428.7	2425.3	2245.9	2857.1		353.8	644.91		664.5	4451.9	3414.7	3516.5	3512.5	3238.3	3315.7		533.8	5057.1
	435	2798.2	2145.1	6514.4	2412.7	2239	2896.5		354	663.61		665	4442.6	3393.2	3489.8	3470.4	3183.1	3223.9		534	5100.8
	435.5	2790.1	2124.3	6599.6	2401.3	2237.3	2938.1		354.2	574.81		665.5	4377.4	3387.4	3457.4	3452.1	3164.6	3168.9		534.2	5149.4
	436	2777.1	2103.4	6682.9	2391.4	2235.1	2978.4		354.4	869.23		666	4336	3296.7	3374.4	3423.9	3159.4	3182.8		534.4	5195.5
	436.5	2766.3	2087.4	6772.6	2385.1	2235.1	3020.5		354.6	920.64		666.5	4283	3294.8	3233.4	3404.8	3147.4	3076		534.6	5241.7
	437	2753	2071.3	6858.3	2378.5	2236.8	3064.5		354.8	929.99		667	4269.2	3285.9	3236.5	3423.1	3090.1	3091.4		534.8	5295.1
	437.5	2738	2054.7	6945.2	2373.6	2237.3	3110		355	1051.5		667.5	4195.6	3271.3	3254.7	3425.9	3013.5	3105.3		535	5341.3
	438	2719.2	2039.4	7032.9	2371.7	2242.4	3162.9		355.2	899.61		668	4195.2	3260.3	3256.9	3353.1	2968.3	3073.6		535.2	5387.4
	438.5	2700.8	2028.1	7119.8	2371.8	2247.8	3211.4		355.4	792.12		668.5	4162.9	3273.6	3209.9	3310.7	2928.1	2882.7		535.4	5438.4
	439	2680.5	2020.5	7212.1	2375.1	2256.3	3261.1		355.6	1023.4		669	4107.5	3190.3	3239.6	3213.6	2881	2838.4		535.6	5477.3
	439.5	2660.7	2012	7297.2	2378.5	2265.1	3310.2		355.8	990.74		669.5	4051	3109.2	3224.4	3152.5	2856.3	2851.6		535.8	5525.9
	440	2641.4	2006.1	7383.7	2385	2277.1	3360.3		356	1011.8		670	4047.6	3095.5	3179.1	3146.9	2844.5	2904.7		536	5572
	440.5	2621.3	2002.4	7473.2	2393.1	2290	3412.6		356.2	981.4		670.5	3980.5	3131.2	3097.8	3151.5	2853.4	2814.2		536.2	5618.2
	441	2597.6	1997.4	7573.3	2402.5	2302.9	3466.5		356.4	887.92		671	3917.3	3110.5	3027.2	3100.5	2814.2	2788		536.4	5649.7
	441.5	2571	1997.6	7671.4	2415.6	2319.3	3526.9		356.6	1282.8		671.5	3877.9	3056.5	3014.1	3045.2	2785.6	2806.3		536.6	5693.5
	442	2544.3	2000.2	7762.4	2430.5	2337.5	3588.5		356.8	1273.5		672	3869.4	2927.8	2999.3	3034.8	2751.9	2853		536.8	5732.3
	442.5	2518.4	2003.2	7849.9	2446.2	2359	3649.7		357	1212.7		672.5	3817.8	2808	2955	2966.9	2710.9	2734.3		537	5776.1
	443	2494.9	2009.1	7938.2	2464.1	2381.8	3710		357.2	1320.3		673	3757.1	2759.9	2866.5	2982.4	2680.1	2666.1		537.2	5827.1
	443.5	2469.4	2015.2	8031.4	2480.6	2403.6	3768.2		357.4	1418.4		673.5	3730.9	2839.9	2893.6	2955.1	2657.8	2663.7		537.4	5870.8
	444	2443.6	2022.5	8121.3	2500.7	2426.4	3828.5		357.6	920.64		674	3700.4	2835.5	2896.2	2949.4	2695.6	2606.7		537.6	5914.5
	444.5	2414.7	2031.7	8208.2	2522.3	2454.2	3890.3		357.8	1152		674.5	3644.4	2760.5	2834.1	2880.4	2633.4	2511.5		537.8	5950.9
	445	2388.6	2045	8295.5	2547.4	2485.9	3955.2		358	1296.9		675	3548.7	2722.9	2807.7	2836.1	2580.1	2465		538	5999.5
	445.5	2359.2	2059.6	8382.8	2574.2	2516.8	4023.8		358.2	1208.1		675.5	3506.8	2733.7	2793.5	2758.1	2528.1	2507.1		538.2	6040.8
	446	2329.4	2076.4	8464.2	2602.7	2549.8	4095.1		358.4	1444		676	3453.4	2649	2724.2	2793.4	2521.1	2554.5		538.4	6084.5
	446.5	2303.6	2091	8540.5	2630.1	2582.2	4161.9		358.6	1439.4		676.5	3408.8	2573.6	2630.6	2766.5	2417.3	2567		538.6	6133.1
	447	2279.1	2108	8618.8	2657.4	2613.1	4225.8		358.8	899.61		677	3336.3	2596.7	2619.6	2720	2393.1	2552.3		538.8	6184.1
	447.5	2255.2	2129.1	8694.7	2687.4	2649.1	4293.2		359	1105.2		677.5	3337	2633	2622.8	2669.4	2429.5	2484.1		539	6240
	448	2232	2150	8775.7	2719.2	2686.7	4362.1		359.2	1296.9		678	3293	2610.5	2586.3	2625.2	2447.6	2429		539.2	6281.3
	448.5	2208.6	2174.5	8850.8	2751.9	2724.8	4431.5		359.4	862.22		678.5	3286.6	2573.5	2543.4	2600.2	2381.5	2326.9		539.4	6322.6
	449	2186	2198.6	8920.1	2786.3	2763.9	4501.9		359.6	1254.7		679	3257.6	2531.6	2493	2602.4	2354.6	2287.9		539.6	6366.3
	449.5	2165.4	2225.8	8989.8	2822.9	2807	4574.7		359.8	1105.2		679.5	3278	2501.3	2475.7	2628.1	2332.4	2302.7		539.8	6407.6
	450	2147.5	2252.9	9058.9	2857.8	2848.4	4647.4		360	1208.1		680	3277.6	2462.9	2436.3	2515.4	2290.5	2306.6		540	6453.7
	450.5	2128.4	2279.5	9126.3	2892.2	2888.5	4720		360.2	1126.3		680.5	3203.9	2464.4	2451	2472.5	2253.2	2276.8		540.2	6490.2
	451	2110	2311.6	9196.3	2928.5	2932.9	4795.5		360.4	1023.4		681	3130.8	2464.9	2481.8	2447.2	2197	2260.2		540.4	6533.9
	451.5	2092.8	2343.6	9258.3	2967.4	2982.2	4874.6		360.6	1313.2		681.5	3073.6	2427.9	2457.1	2429.4	2158.5	2186		540.6	6570.3
	452	2078.2	2383.7	9314.1	3010.2	3036.3	4958.3		360.8	934.67		682	3089.5	2389.7	2419.5	2387.7	2157	2161.7		540.8	6618.9
	452.5	2065.5	2420.8	9368.9	3051.2	3087.4	5037.1		361	1093.5		682.5	3051.5	2340.2	2437.5	2414.2	2142.7	2227.2		541	6662.6
	453	2053.8	2458.3	9418.3	3090.8	3135.4	5111.4		361.2	1035.1		683	2975.9	2299.4	2443.8	2442.2	2170.3	2186.8		541.2	6711.2
	453.5	2044	2494.4	9468.8	3129.9	3188.1	5186		361.4	1208.1		683.5	2913.8	2258.9	2356.4	2380.2	2165	2102.8		541.4	6757.3
	454	2037.5	2532.5	9517.8	3169.3	3240.8	5261.7		361.6	995.41		684	2919.2	2224.6	2276.3	2332.5	2140.3	2090.8		541.6	6808.4
	454.5	2031.4	2575.3	9567	3212.9	3295.7	5341.2		361.8	1030.5		684.5	2929.4	2188.5	2199.3	2264.6	2052.1	2107		541.8	6844.8
	455	2026.9	2617	9610.5	3256.7	3352.4	5421.7		362	1402		685	2874.7	2198.5	2234.4	2180.7	2061.1	2061.5		542	6878.8
	455.5	2023.8	2660.6	9651.3	3300.5	3407.7	5502.3		362.2	1212.7		685.5	2839.2	2204.5	2307.4	2136.6	2018.2	2054.1		542.2	6927.4
	456	2024.5	2704.1	9689.5	3344.3	3463.6	5580.7		362.4	1289.8		686	2856.9	2196.5	2278.4	2156	2010	2054.8		542.4	6968.7
	456.5	2023.8	2752	9725.1	3387.7	3518.7	5658.4		362.6	1266.4		686.5	2857	2115.2	2201.4	2226.7	1975.8	2003.2		542.6	7010
	457	2026.8	2799.6	9759.6	3431.3	3576.2	5735.1		362.8	1530.5		687	2796.5	2044	2149.4	2216.4	1958.4	2031.7		542.8	7056.1
	457.5	2029.8	2848.3	9791.6	3478.4	3635.4	5815.2		363	1694.1		687.5	2723.4	2020.2	2165.2	2176.9	1922.2	1955.6		543	7097.4
	458	2036.9	2899.1	9821.4	3527.8	3696.5	5898.5		363.2	1808.6		688	2718.6	2096.1	2056.4	2143.9	1904.3	1844		543.2	7133.8
	458.5	2045	2952.3	9851.6	3576.3	3757.6	5982.6		363.4	1530.5		688.5	2660.1	2104	1990.2	2100.1	1908.8	1792.9		543.4	7175.1
	459	2052.5	3003.4	9877.5	3623.8	3817.4	6063.4		363.6	1395		689	2627	2029.2	1931.6	2040.6	1858.9	1895.6		543.6	7223.7
	459.5	2062.2	3053.4	9903.6	3671.8	3876.1	6145.4		363.8	1565.6		689.5	2574.5	2007.4	1948.5	1967	1852.4	1914.3		543.8	7262.6
	460	2075.1	3107.7	9926.1	3722.1	3938.6	6228		364	1626.3		690	2590.4	1992.2	1949.6	1984.8	1786.9	1842.7		544	7301.4
	460.5	2088.1	3164.1	9946.8	3774	4001.7	6309.6		364.2	1523.5		690.5	2555.7	1973.9	1957.8	1975.8	1771	1785.7		544.2	7342.7
	461	2104	3222	9967.2	3826.2	4065.1	6391		364.4	1357.6		691	2598.2	1942.6	1971.4	1969	1760.6	1844.5		544.4	7379.2
	461.5	2118.6	3276.6	9986	3874.5	4126.3	6465.3		364.6	1675.4		691.5	2595.6	1930.2	1991.7	1974.9	1798.8	1813		544.6	7420.5
	462	2137.8	3333.3	10005	3925.7	4188.2	6543.3		364.8	1518.8		692	2591	1888.9	2013.9	1966.4	1790.2	1764.5		544.8	7456.9
	462.5	2155.9	3390.3	10022	3976.3	4249.4	6620.2		365	1581.9		692.5	2502.2	1874.7	1987.2	1948.8	1773.4	1769.1		545	7493.3
	463	2176.9	3448.9	10040	4030.6	4316.1	6704.9		365.2	1761.8		693	2461.1	1867.2	1911.3	1883.5	1724	1805.8		545.2	7541.9
	463.5	2197.2	3505.7	10058	4084	4379.4	6787.4		365.4	1514.1		693.5	2402.7	1869.6	1851	1838.8	1681.7	1790.7		545.4	7580.8
	464	2218.6	3563.8	10076	4137.2	4442	6868.3		365.6	1612.3		694	2411.6	1807.1	1817.7	1858.8	1678.3	1743.4		545.6	7617.2
	464.5	2243.4	3625.4	10092	4196	4506.6	6952.8		365.8	1703.4		694.5	2377.3	1769	1766.6	1850.1	1673.7	1686		545.8	7663.3
	465	2269.8	3687.3	10109	4253.4	4571.6	7035.3		366	1768.8		695	2337.4	1772	1740.2	1806.5	1634.5	1644.7		546	7697.4
	465.5	2296.5	3746.6	10126	4312.5	4638	7115.3		366.2	1857.6		695.5	2303	1798.7	1753.4	1741	1604.8	1679.2		546.2	7731.4
	466	2325.4	3809.4	10144	4371	4706.3	7197.9		366.4	1551.6		696	2296.9	1762.7	1748.9	1773.7	1584.8	1605.3		546.4	7787.2
	466.5	2356.2	3872.1	10161	4430.2	4775.8	7280.6		366.6	1654.4		696.5	2269.7	1673.6	1777	1754.8	1555.5	1588.3		546.6	7806.7
	467	2387.9	3934.6	10179	4487.3	4843.1	7363.2		366.8	1836.6		697	2265.2	1618.8	1766.5	1799.8	1544.9	1578.3		546.8	7850.4
	467.5	2422.2	4000	10196	4548.9	4913.5	7448.5		367	2042.3		697.5	2256.6	1621.3	1742.7	1795.4	1519.5	1612.7		547	7886.8
	468	2457.1	4065.6	10214	4612.3	4983.2	7535.1		367.2	1885.7		698	2205.1	1663.5	1678.6	1786	1506.8	1538.9		547.2	7920.8
	468.5	2494.3	4130.8	10236	4676.3	5054.5	7620.9		367.4	1747.8		698.5	2157.1	1592.1	1732.8	1741.8	1495	1518		547.4	7952.4
	469	2533.1	4194.8	10256	4739.9	5125.1	7704.6		367.6	1771.2		699	2106.5	1543.3	1702	1686	1527.5	1510.8		547.6	7993.7
	469.5	2569.1	4259.6	10277	4801.4	5194.4	7785.2		367.8	1754.9		699.5	2073.1	1565.3	1677.2	1666	1554.5	1565.2		547.8	8030.1
	470	2606.4	4325.9	10299	4865.1	5264.6	7866.5		368	1817.9		700	2090.6	1635	1608.8	1698.2	1513.8	1587.1		548	8069
	470.5	2647.2	4389.2	10322	4930.8	5337.2	7947.5		368.2	1920.8		700.5	2123.3	1624.1	1622.2	1684.4	1485.9	1546.3		548.2	8095.7
	471	2692.2	4456.3	10344	4999.5	5413	8031.6		368.4	1733.7		701	2062.7	1588.7	1601.2	1594.5	1497.8	1543		548.4	8134.6
	471.5	2737.4	4521.8	10368	5066	5487.4	8115.5		368.6	1972.1		701.5	2028.7	1499	1615.3	1580	1446.5	1529.1		548.6	8178.3
	472	2781.4	4586.8	10391	5131.8	5559.9	8198.3		368.8	1843.7		702	2039.2	1452.4	1582.6	1567.3	1394.7	1463.7		548.8	8207.4
	472.5	2828	4652.3	10416	5199.1	5631.6	8279.3		369	2025.9		702.5	2073	1438.3	1615.5	1508.4	1436.6	1347.6		549	8236.6
	473	2876.2	4721.6	10443	5266.3	5705.1	8361		369.2	2018.9		703	1965.7	1447.4	1636.3	1438	1470.3	1299.2		549.2	8260.9
	473.5	2923	4789.7	10465	5335.3	5783.8	8441.4		369.4	2004.8		703.5	1933.2	1446	1572.7	1451.4	1377.2	1375.4		549.4	8299.7
	474	2968.9	4854.5	10487	5404.6	5860	8517.8		369.6	2018.9		704	1864.2	1461	1451.6	1492.9	1332.1	1417.9		549.6	8331.3
	474.5	3015.8	4922.7	10512	5472.5	5934.7	8595.2		369.8	2140.4		704.5	1875.3	1425.8	1433.2	1506.1	1359.7	1430.3		549.8	8372.6
	475	3066.3	4993.2	10537	5542.1	6014.5	8672.6		370	2339		705	1906.9	1440.6	1505.2	1462.1	1352.8	1385.8		550	8401.7
	475.5	3116.4	5061.5	10562	5610.8	6091	8748.3		370.2	2350.7		705.5	1951.8	1421.6	1497.6	1454	1315.2	1437.1		550.2	8435.8
	476	3169.5	5134.9	10585	5682.3	6173	8822.4		370.4	1930.1		706	1882.3	1384.4	1461.6	1483.6	1306.7	1331.4		550.4	8462.5
	476.5	3225.4	5209.7	10607	5759.4	6258.5	8901.1		370.6	2075		706.5	1766.9	1369.1	1441.9	1463.4	1282.1	1316.5		550.6	8503.8
	477	3282.5	5284.9	10625	5838.3	6342.9	8979.1		370.8	2339		707	1765.2	1412.3	1455.6	1436.6	1274.2	1277.6		550.8	8535.3
	477.5	3338	5356.3	10641	5914.2	6424.8	9050.3		371	2278.3		707.5	1770.5	1336.8	1408.5	1428.5	1251.8	1284.4		551	8571.8
	478	3393.6	5426.8	10659	5990.4	6508.8	9121.5		371.2	2345.9		708	1789	1292.1	1450.3	1368.9	1265	1182.4		551.2	8605.8
	478.5	3446.7	5502.6	10670	6064.4	6591	9189.5		371.4	2222.2		708.5	1760.5	1287.3	1460.7	1344.5	1200.5	1113		551.4	8632.5
	479	3501.5	5572.7	10683	6137.8	6671.8	9253.1		371.6	2156.8		709	1718.4	1274.1	1404	1299	1172.4	1199.5		551.6	8668.9
	479.5	3553.5	5645.1	10694	6211.1	6751.9	9315.7		371.8	2303.9		709.5	1680.3	1243.5	1280	1302.2	1167.2	1278.4		551.8	8698.1
	480	3607	5716.4	10700	6288.1	6831.9	9379.1		372	2103		710	1700.9	1263	1226.3	1288.6	1183.8	1374.2		552	8724.8
	480.5	3662.2	5792.9	10702	6366.5	6914.4	9442.8		372.2	2292.2		710.5	1704	1306.3	1345.9	1335.2	1197.7	1269.3		552.2	8749.1
	481	3724.6	5875.1	10702	6453.5	7007.5	9508.9		372.4	2161.4		711	1666.6	1264.3	1434.9	1290.9	1189.9	1266.3		552.4	8775.8
	481.5	3782.6	5956.2	10701	6534.5	7092.4	9571.8		372.6	2198.8		711.5	1609.7	1248.4	1383	1252.4	1126	1273.3		552.6	8792.8
	482	3839.6	6037.1	10695	6612.5	7176.1	9628		372.8	2117		712	1652	1176.7	1229	1233.7	1128.6	1303.9		552.8	8817.1
	482.5	3893.9	6117.7	10685	6689	7256.6	9682.3		373	2093.6		712.5	1694	1212.6	1214.6	1270.1	1141.8	1233		553	8841.4
	483	3944.4	6193	10669	6762.4	7337.4	9732.2		373.2	2285.2		713	1641.9	1172	1216.7	1251	1114.6	1207.9		553.2	8863.3
	483.5	3997.3	6272	10649	6839.1	7421.3	9780.3		373.4	2217.5		713.5	1610.1	1174.1	1192.4	1245.6	1063.9	1176.8		553.4	8897.3
	484	4059.3	6362.4	10625	6925.7	7516.2	9836.2		373.6	2081.9		714	1633.6	1134.5	1161.6	1201.2	1117.2	1161		553.6	8931.3
	484.5	4119.1	6448.7	10599	7007.3	7604.1	9884.6		373.8	2215.1		714.5	1666.4	1175.3	1195.1	1218.5	1148.6	1142.9		553.8	8958
	485	4176.3	6537.5	10564	7089.5	7690	9932.4		374	2107.7		715	1574.9	1155.1	1249.6	1160.1	1060.7	1131.5		554	8992
	485.5	4234.3	6623.1	10526	7171.4	7773.4	9977		374.2	2184.8		715.5	1552	1133	1232.2	1157.6	1016.4	1085.1		554.2	9023.6
	486	4291.3	6709	10479	7252.1	7856.1	10018		374.4	2107.7		716	1521.1	1108.6	1144.6	1149.5	1041.5	1153.5		554.4	9047.9
	486.5	4350.2	6803.5	10422	7339.9	7943.8	10060		374.6	2128.7		716.5	1504.6	1174.8	1118.1	1162.5	1077.3	1175.6		554.6	9064.9
	487	4405.8	6893.9	10366	7424.4	8028	10098		374.8	2299.3		717	1464.1	1207.3	1211.2	1110.5	1019.5	1184		554.8	9089.1
	487.5	4461.6	6982.4	10306	7506.7	8108.7	10133		375	2257.3		717.5	1485.4	1135.3	1168.6	1074.2	1034.4	1106.3		555	9113.4
	488	4515.6	7072.1	10239	7586	8187.4	10166		375.2	2327.3		718	1469.2	1042.9	1174.2	1051.8	1015.1	1142.3		555.2	9135.3
	488.5	4572.2	7163.3	10168	7664.8	8265.7	10196		375.4	2191.7		718.5	1454.7	1023.6	1125.3	1090.2	1019.2	1147.6		555.4	9159.6
	489	4629.2	7259.9	10090	7745.9	8347	10227		375.6	2257.3		719	1413.7	1091.2	1132.4	1081.1	999.12	1168.4		555.6	9181.4
	489.5	4683.3	7349.7	10002	7819.7	8418.8	10253		375.8	2509.6		719.5	1384.9	1082.5	1035.3	1102.7	995.75	1066.8		555.8	9205.7
	490	4738.8	7440.1	9908.1	7894.4	8493.2	10277		376	2446.4		720	1404.4	1083.4	1077.6	1086.1	915.27	960.31		556	9225.2
	490.5	4795	7532	9814.1	7971.1	8569	10299		376.2	2236.1		720.5	1398.4	1066.5	1059.1	1083.9	937.91	989.7		556.2	9251.9
	491	4856.2	7632.9	9712	8052.1	8648.2	10321		376.4	2320.3		721	1359.1	1135.8	1088.2	1013	938.57	1027.8		556.4	9276.2
	491.5	4916.1	7730.6	9606.5	8129.7	8723.5	10340		376.6	2481.5		721.5	1300.3	1143.7	1070.3	1036.3	945.77	1034.5		556.6	9302.9
	492	4973.9	7821	9496.5	8202.2	8792.1	10354		376.8	2406.7		722	1363.4	1132.1	1079.7	1077	920.87	977.67		556.8	9322.3
	492.5	5030	7910.8	9376.6	8267.7	8857.8	10366		377	2537.6		722.5	1391.9	1063	1110.6	1021.4	925.11	1072.2		557	9346.6
	493	5086.6	7997.1	9246.6	8332.6	8921.5	10377		377.2	2488.6		723	1408.9	1066.4	1126.4	979.31	871.02	1084.2		557.2	9373.3
	493.5	5149.1	8089.2	9117.7	8403.8	8990.5	10386		377.4	2474.5		723.5	1387.7	1012.8	1069	988.28	834.04	1005.6		557.4	9395.2
	494	5209.5	8178.6	8981.2	8472.2	9051	10393		377.6	2598.4		724	1366.8	1005.1	1038.9	996.55	812.2	901.77		557.6	9417.1
	494.5	5270.7	8265.9	8843.1	8536.7	9112.3	10400		377.8	2684.8		724.5	1307.3	952.03	1001.9	963.66	870.72	994.48		557.8	9436.5
	495	5330.5	8352.1	8711	8600.6	9170.5	10403		378	2642.8		725	1262.2	979.82	963.47	958.07	886.66	1044.9		558	9458.3
	495.5	5394.6	8443.3	8570.9	8664.8	9226.4	10404		378.2	2568		725.5	1285.8	940.5	970.04	966.67	848.46	1007.1		558.2	9482.6
	496	5455.4	8525.2	8410.5	8722.1	9277	10400		378.4	2432.5		726	1280	897.39	1011.2	901.51	823.2	866.57		558.4	9497.2
	496.5	5515.3	8598.4	8256.6	8776.7	9323	10399		378.6	2523.6		726.5	1284	865.47	1014.4	896.38	843.86	900.52		558.6	9523.9
	497	5577.4	8673.7	8101.7	8827.1	9370.9	10393		378.8	2528.2		727	1238.9	881.49	959.98	897.93	832.03	893.43		558.8	9540.9
	497.5	5641.1	8748.6	7934.8	8876.6	9416	10386		379	2469.8		727.5	1180.2	878.88	959.12	885.95	792.39	958.35		559	9557.9
	498	5710	8827.6	7767.7	8929.6	9461.5	10378		379.2	2395.1		728	1131.7	857.61	972.5	868.1	815.08	998.89		559.2	9567.6
	498.5	5777.4	8902.2	7606.9	8978.4	9504.9	10365		379.4	2360		728.5	1165.1	915.62	940.9	869.18	786.2	1027.9		559.4	9584.6
	499	5842.6	8971.5	7442.3	9024.3	9545.4	10354		379.6	2467.5		729	1161.3	954.84	918.17	906.35	766.83	969.03		559.6	9591.9
	499.5	5910.1	9038.8	7260.5	9066	9583.1	10341		379.8	2481.5		729.5	1121.6	902.63	951.4	827.91	751.52	941.01		559.8	9606.5
	500	5978.2	9105.1	7088.3	9105.1	9621.2	10327		380	2495.5		730	1163.6	783.7	942.09	822.08	721.27	932.86		560	9616.2
	500.5	6051.3	9170.5	6914.6	9145.1	9654.8	10308		380.2	2589		730.5	1160.7	757.55	862.08	838.94	734.33	916.13		560.2	9638.1
	501	6132	9235.2	6742.4	9186	9690	10286		380.4	2556.3		731	1094.5	776.26	824.81	859.11	771.61	870.57		560.4	9657.5
	501.5	6207.2	9291.6	6558.1	9222.2	9721.6	10265		380.6	2441.8		731.5	1025.9	814.41	827.27	839.79	786.7	876.46		560.6	9679.4
	502	6280.8	9343.7	6383.9	9254.7	9752.1	10239		380.8	2649.7		732	1113.4	787.15	873.66	835.09	772.32	884.03		560.8	9689.1
	502.5	6354.6	9395.3	6208.6	9286.7	9778.4	10215		381	2778.3		732.5	1136.8	814.37	904.88	842.12	747.94	871.33		561	9703.7
	503	6428.7	9445.4	6031	9316.4	9803.4	10188		381.2	2591.4		733	1104.4	851.22	915.5	791.9	713.3	771.31		561.2	9723.1
	503.5	6505.8	9494.1	5841.8	9345.7	9829.2	10160		381.4	2712.9		733.5	1052.9	897.38	829.29	841.17	696.03	828.3		561.4	9720.7
	504	6585.7	9539.9	5663.1	9373.9	9852.3	10127		381.6	2696.5		734	1054.3	889.68	846.46	827.29	762.72	929.39		561.6	9745
	504.5	6670.3	9584.5	5491.2	9402	9878.1	10091		381.8	2652.1		734.5	1116.2	800.83	820.76	810.64	750.4	937.62		561.8	9762
	505	6750.7	9622.2	5318.6	9425.5	9899.6	10056		382	2780.7		735	1139.8	752.52	844.48	756.79	711.68	824.78		562	9781.4
	505.5	6829.5	9660.6	5145.2	9446.7	9918.4	10020		382.2	2577.3		735.5	1101.6	716.13	777.68	781.81	700.59	831.08		562.2	9793.5
	506	6909.8	9698	4958.7	9467.8	9936.8	9981.9		382.4	2748		736	1077	777.14	792.25	756.37	727.8	802.71		562.4	9808.1
	506.5	6990	9731.4	4786.8	9487.3	9955	9939.5		382.6	2748		736.5	1053.8	703.94	863.94	759.45	721.67	786.24		562.6	9815.4
	507	7072.6	9763.7	4627.9	9505.1	9973.3	9896		382.8	2913.8		737	1087.4	661.7	885.63	739.37	724.25	786.82		562.8	9822.7
	507.5	7157.5	9794.7	4468.7	9524.2	9992	9849.9		383	2839		737.5	1026.6	655.6	867.32	741.27	711.62	808.82		563	9834.8
	508	7242.7	9822.7	4306.3	9541.4	10011	9802.8		383.2	2787.6		738	1037.6	751.1	878.84	729.22	663.94	707.37		563.2	9842.1
	508.5	7332.9	9848.6	4137.8	9559.8	10030	9749.7		383.4	2794.6		738.5	1008.9	784.15	851.91	729.37	644.14	715.02		563.4	9851.8
	509	7418.7	9874.1	3968.5	9576	10048	9696.6		383.6	2680.2		739	1115.8	749.3	833.16	768.42	634.14	765.21		563.6	9854.3
	509.5	7504.8	9900	3815.6	9593	10065	9640.7		383.8	2832		739.5	1112.7	730.83	821.78	756.9	629.95	780.82		563.8	9859.1
	510	7589.8	9920.3	3670.7	9607.1	10080	9580.7		384	2862.4		740	1026.6	693.59	820.95	728.53	594.32	705.03		564	9873.7
	510.5	7672.3	9941.2	3528.8	9622.7	10094	9520.7		384.2	2673.1		740.5	924.77	761.31	731.34	705.15	575.15	748.85		564.2	9876.1
	511	7751	9961.1	3389.4	9636.9	10109	9461		384.4	2827.3		741	961.24	789.84	724.19	730.19	626.68	795.37		564.4	9868.8
	511.5	7830.7	9980.5	3245.2	9650.9	10123	9396.4		384.6	2764.3		741.5	995.24	786.94	766.58	727.36	673.3	804.82		564.6	9878.6
	512	7910.3	10003	3106.7	9665.6	10139	9329		384.8	2757.3		742	1011.1	665.6	777.86	673.94	695.99	783.35		564.8	9898
	512.5	7986.4	10021	2972.2	9679.1	10154	9258		385	2888.1		742.5	935.35	708.2	808.49	656.83	653.86	821.6		565	9915
	513	8061.1	10039	2845.8	9695	10169	9185.3		385.2	2612.4		743	887.61	711.97	759.36	643.25	664.18	767.48		565.2	9919.8
	513.5	8136.3	10058	2721.1	9707.5	10184	9108.1		385.4	2638		743.5	895.43	768.05	749.55	682.66	652.52	799.67		565.4	9927.1
	514	8212	10080	2601.4	9721.9	10198	9022.8		385.6	2874.1		744	957.21	717.25	679.31	676.11	664.73	768.78		565.6	9936.8
	514.5	8287.1	10101	2475.4	9734.7	10210	8935.5		385.8	2820.3		744.5	978.69	740.96	719.23	657.75	668.72	744.34		565.8	9949
	515	8357.3	10122	2362.3	9748.8	10223	8851.9		386	2652.1		745	951.79	690.15	742.29	653.56	631.51	678.47		566	9939.3
	515.5	8426.9	10141	2254.2	9761.5	10233	8762.6		386.2	2757.3		745.5	933.53	642.28	826.49	630.46	590.17	811.38		566.2	9946.6
	516	8493.2	10161	2148.7	9775.3	10245	8673.7		386.4	3063.3		746	874.59	670.47	757.99	606.51	622.88	919.9		566.4	9956.3
	516.5	8556.7	10184	2046.4	9787.3	10257	8583.1		386.6	2937.1		746.5	875.22	699.13	698.51	592.62	616.78	952.06		566.6	9953.8
	517	8618.1	10207	1939.7	9799.6	10267	8487.5		386.8	2888.1		747	862.29	682.92	704.21	598.29	617.26	822.11		566.8	9946.6
	517.5	8677.8	10231	1838.4	9811.9	10275	8387.6		387	2846.1		747.5	864.09	679.71	705.54	608.22	611.36	669.1		567	9953.8
	518	8737.9	10255	1746.9	9823.7	10285	8284.5		387.2	2696.5		748	859.44	731.76	695.38	621.67	637.26	634.38		567.2	9958.7
	518.5	8794	10280	1656.3	9836.4	10293	8175.9		387.4	2923.2		748.5	882.04	692.35	701.98	642.22	574.13	786.75		567.4	9961.1
	519	8844.4	10305	1571.6	9846.6	10296	8062.4		387.6	2988.6		749	879.38	597.86	758.69	595.87	578.47	814.53		567.6	9961.1
	519.5	8893.8	10333	1489.6	9856.5	10299	7949.1		387.8	3026		749.5	831.47	601.22	755.75	570.53	576.77	826.92		567.8	9958.7
	520	8940.1	10362	1407.4	9864.6	10299	7835.2		388	2995.6		750	821.02	587.15	853.99	610.02	563.21	793.5		568	9961.1
	520.5	8982.3	10391	1333.7	9872.9	10301	7717.3		388.2	2923.2		750.5	843.02	618.93	846.26	652.44	494.75	753.87		568.2	9966
	521	9021.4	10417	1262.6	9878.7	10300	7594.6		388.4	3077.4		751	850.92	609.81	831.49	669.78	523.02	683.63		568.4	9963.6
	521.5	9058.4	10447	1194.4	9884.2	10295	7472.1		388.6	3070.4		751.5	808.01	606.42	807.33	653.01	561.09	740.32		568.6	9958.7
	522	9092.8	10475	1126.1	9888.4	10286	7345.9		388.8	3063.3		752	832.95	587.31	779.78	623.72	569.84	758.23		568.8	9970.9
	522.5	9125.8	10505	1065.2	9890.1	10276	7217.8		389	2951.2		752.5	883.96	596.65	666.74	544.1	502.95	722.37		569	9985.4
	523	9157.1	10536	1008	9889.6	10262	7082.8		389.2	2862.4		753	871.78	571.67	668.84	552.45	493.44	642.09		569.2	9980.6
	523.5	9182.1	10563	949.42	9886.7	10245	6957		389.4	3093.7		753.5	827.31	661.2	671.87	572.3	492.03	662.15		569.4	10000
	524	9205	10592	894.69	9882.3	10226	6830.2		389.6	2995.6		754	800.61	638.91	627.1	563.43	514.18	670.04		569.6	9992.7
	524.5	9224.6	10620	842.24	9876.6	10202	6702.1		389.8	3079.7		754.5	767.27	596.59	690.8	524.29	544.3	763.81		569.8	9995.1
	525	9245.6	10647	792.73	9867.2	10176	6569.5		390	3161.5		755	770.62	534.66	706.69	591.16	566.27	695.3		570	9995.1
	525.5	9263.5	10673	746.41	9854.7	10145	6422.3		390.2	2944.2		755.5	828.96	613.97	749.99	605.57	571.39	616.27		570.2	9995.1
	526	9281.2	10696	703.49	9838.7	10109	6279.6		390.4	3219.9		756	829.17	570.71	669.62	558.77	542.69	554.94		570.4	10000
	526.5	9294	10717	664.66	9822.1	10073	6145.8		390.6	3259.7		756.5	788.52	547.59	719.13	531.22	521.35	653.3		570.6	9997.6
	527	9304.7	10736	626.51	9802	10033	6010.8		390.8	2955.9		757	818.87	584.05	626.43	604.14	518.77	672.19		570.8	9992.7
	527.5	9310.5	10752	590.17	9776.6	9987.7	5875.4		391	3177.9		757.5	817.35	580.57	696.27	635.75	505.06	772.7		571	9987.9
	528	9319.4	10767	554.75	9746.6	9937.1	5733.9		391.2	3266.6		758	785.09	560.15	695.28	633.94	467.47	690.24		571.2	9983
	528.5	9327.2	10782	521.15	9714.8	9884.8	5602.5		391.4	3173.1		758.5	730.51	558.97	703.57	594.03	494.3	681.96		571.4	9985.4
	529	9333.8	10794	492.31	9682.3	9829.9	5471.6		391.6	3103.1		759	784.67	616.76	648.14	552.64	566.3	649.77		571.6	9980.6
	529.5	9336.2	10799	463.02	9643.3	9766.7	5333.3		391.8	3049.3		759.5	804.5	676.65	595.79	518.66	593.2	668.96		571.8	9961.1
	530	9338.4	10800	435.54	9597.4	9693.1	5182.6		392	3173.1		760	777.81	667	576.74	575.37	575.19	622.02		572	9956.3
	530.5	9340.6	10800	411.92	9550.3	9620	5046.4		392.2	3012		760.5	784.64	645.32	565.69	598.01	526.86	701.58		572.2	9951.4
	531	9341.5	10796	388.08	9502.4	9546.9	4913.8		392.4	2890.5		761	763.02	584.3	639.8	520.28	487.98	768.67		572.4	9951.4
	531.5	9343.3	10787	363.78	9447.1	9470.1	4782.2		392.6	3063.3		761.5	772.47	631.74	592.66	503.58	444.89	722.46		572.6	9953.8
	532	9346.7	10774	340.62	9386.9	9385.3	4646.8		392.8	3187.2		762	696.71	644.51	582.85	536.59	460.25	712.69		572.8	9946.6
	532.5	9346.7	10756	319.05	9322.5	9295.6	4519.8		393	3245.6		762.5	729.96	580.92	579.05	544.89	490.74	835.22		573	9944.1
	533	9351	10735	299.29	9256.7	9202.4	4392.1		393.2	3222.2		763	744.62	529.47	704.99	503.47	529.19	831.32		573.2	9949
	533.5	9354.8	10706	278.63	9177.7	9098.4	4253.8		393.4	3248		763.5	800.82	517.78	734.3	471.3	522.58	818.79		573.4	9929.6
	534	9357.9	10675	261.6	9099.4	8994.8	4124.8		393.6	3138.1		764	748.67	519.78	762.84	454.43	507.58	688.56		573.6	9917.4
	534.5	9364.8	10639	246.61	9019.5	8891.8	4000.5		393.8	3177.9		764.5	733.51	468.85	751.42	506.91	452.45	685.87		573.8	9910.1
	535	9371.6	10594	233.44	8932.9	8779.6	3868.1		394	3397.5		765	704.07	537.7	758.12	567.72	457.94	759.1		574	9905.3
	535.5	9380.5	10543	216.63	8841.7	8660.7	3739.8		394.2	3409.2		765.5	735.62	550.45	640.89	493.83	470.53	807.92		574.2	9895.6
	536	9387	10485	204.14	8744.8	8542.6	3616		394.4	3133.5		766	685.48	567.2	634.14	449.53	503.31	719.41		574.4	9888.3
	536.5	9392.3	10416	191.2	8634.2	8406.2	3485.9		394.6	3166.2		766.5	696.29	530.33	659.5	539.89	503.24	684.98		574.6	9878.6
	537	9401.1	10349	179.85	8528.6	8272.9	3365.9		394.8	3166.2		767	660.49	586.41	674.46	592.77	533.32	742.37		574.8	9864
	537.5	9416.5	10278	170.09	8425.8	8143.9	3255.7		395	3229.2		767.5	671.05	512.86	611.65	587.24	488.42	612.94		575	9847
	538	9432.8	10198	156.01	8313.3	8006.9	3143.8		395.2	3154.5		768	635.82	490.37	658.64	479.61	415.68	638		575.2	9837.3
	538.5	9451.3	10116	146.24	8202.4	7868.8	3035.1		395.4	3198.9		768.5	648.16	503.82	740.63	525.98	390.88	788.05		575.4	9839.7
	539	9469.4	10027	140.79	8086.4	7730.3	2927.5		395.6	3056.4		769	698.26	559.05	723.83	490.66	445.76	910.72		575.6	9825.1
	539.5	9491.2	9929	131.02	7957.5	7580.7	2812.7		395.8	3084.3		769.5	704.12	545.66	644.31	507.86	500.4	764.7		575.8	9837.3
	540	9513.6	9820.6	120.12	7823.1	7428.5	2703.6		396	3072.7		770	672.44	549.2	718.24	452.82	527.7	742.09		576	9825.1
	540.5	9539.3	9713.6	112.63	7693.2	7285.7	2605.7		396.2	3184.8		770.5	640.62	518.07	781.3	537.94	491.09	774.96		576.2	9810.5
	541	9566.3	9596	106.96	7555.4	7135.8	2507		396.4	3138.1		771	647.21	483.56	750.22	537.99	488.01	761.57		576.4	9800.8
	541.5	9592.1	9474.2	100.6	7415.1	6981.2	2409.4		396.6	3187.2		771.5	639.78	511.57	664.97	564.9	481.98	726.08		576.6	9803.3
	542	9617.8	9352.8	96.962	7277.6	6831.2	2319		396.8	3184.8		772	637.48	587.89	681.25	530.67	521.91	667.98		576.8	9793.5
	542.5	9649.5	9219.2	89.015	7133.6	6672.5	2226.9		397	3205.8		772.5	674.99	568.71	600.29	497.31	526.04	787.63		577	9791.1
	543	9680.9	9075.7	85.154	6983.1	6507.6	2132.8		397.2	3112.4		773	678	494.97	553.88	462.33	518.45	815.24		577.2	9791.1
	543.5	9711.2	8932.4	79.704	6838.2	6348.2	2045		397.4	3227		773.5	648.94	422.63	648.79	460.12	513.09	740.33		577.4	9779
	544	9741.5	8782.2	76.98	6688.5	6185.6	1958.4		397.6	3072.7		774	593.92	467.63	734.61	468.88	533.57	635.94		577.6	9771.7
	544.5	9773	8627.2	70.622	6538.7	6023.7	1877.2		397.8	3098.4		774.5	598.07	540.53	702.02	431.33	503.8	667.86		577.8	9759.5
	545	9804.7	8476.8	62.674	6395.7	5873.1	1804		398	3236.3		775	632.92	556.13	648.9	513.87	538.27	718.68		578	9749.8
	545.5	9835.6	8320.9	60.403	6247.8	5716.8	1732.8		398.2	3248		775.5	638.01	551.29	708.37	567.97	534.66	738.68		578.2	9737.7
	546	9869	8146.7	57.224	6087.4	5548.6	1658.5		398.4	3093.7		776	654.21	552.76	713.62	582.69	549.63	687.93		578.4	9728
	546.5	9899.2	7983.2	54.045	5942.4	5392.1	1591.7		398.6	3194.2		776.5	730.97	517.62	682.76	459.46	506.67	763.47		578.6	9713.4
	547	9927	7814.1	49.277	5793.3	5234.3	1525.8		398.8	3154.5		777	738.11	463.6	708.45	450.49	560.35	856.25		578.8	9698.8
	547.5	9958.4	7638.4	47.46	5636.6	5072.8	1458.4		399	3308.7		777.5	719.76	449.02	820.8	462.4	454.75	866.38		579	9698.8
	548	9986.1	7467.9	46.097	5483.7	4917.7	1396.4		399.2	3304.1		778	698.1	400.84	778.71	518.02	386.52	700.07		579.2	9691.5
	548.5	10012	7298.8	44.053	5334.5	4770.8	1339.4		399.4	3266.6		778.5	687.53	448.4	734.16	477.39	375.94	689.62		579.4	9674.5
	549	10033	7123.5	42.691	5180.8	4620.3	1281.3		399.6	3395.1		779	578.11	543.88	747.03	496	461.47	757.36		579.6	9664.8
	549.5	10055	6928.2	39.739	5016.5	4458.2	1222.4		399.8	3187.2		779.5	602.77	602.45	783.49	518.39	466.66	656.55		579.8	9647.8
	550	10071	6745.7	36.333	4864.1	4308.6	1167.5		400	3236.3		780	652.85	597.11	658.6	539.27	496.01	697.64		580	9642.9
	550.5	10081	6564.7	34.289	4715.7	4162.4	1114.9		400.2	3334.4		780.5	664.56	588.78	493.01	485.22	506.17	808.94		580.2	9635.7
	551	10092	6390.6	31.564	4569.5	4022.5	1066.1		400.4	3308.7		781	666.01	528.76	528.86	476.79	527.31	1009.3		580.4	9616.2
	551.5	10100	6202.1	31.792	4418	3876.8	1016.5		400.6	3269		781.5	688.51	515.49	686.39	534.7	530.04	816.71		580.6	9606.5
	552	10100	6023.9	28.385	4279.2	3740.3	972.58		400.8	3355.4		782	613.67	554.15	781.38	554.79	518.07	775.82		580.8	9589.5
	552.5	10099	5844.5	26.342	4141.7	3605.1	928.84		401	3259.7		782.5	655.24	601.33	655.49	538.03	404.22	720.5		581	9584.6
	553	10093	5664.1	24.298	4000.6	3469	886.5		401.2	3355.4		783	684.56	601.68	666.2	468.25	379.4	860.33		581.2	9572.5
	553.5	10080	5473.4	23.616	3852.6	3325.7	841.57		401.4	3269		783.5	746.98	630.88	749.12	492.74	392.06	921.14		581.4	9555.5
	554	10063	5292.2	23.162	3715.6	3197.2	804.19		401.6	3147.5		784	693.63	571.69	796.76	540.18	467.43	941.61		581.6	9548.2
	554.5	10042	5121.1	23.616	3584.9	3073.3	769.4		401.8	3201.2		784.5	782.34	569.5	816.03	559.42	500.08	824.43		581.8	9553.1
	555	10016	4953.3	23.843	3456.3	2952.9	736.8		402	3287.7		785	796.76	551.7	823.8	494.29	513.51	747.32		582	9523.9
	555.5	9985.6	4784.2	22.254	3326.1	2834.1	702.2		402.2	3201.2		785.5	824.03	533.07	863.01	452.26	525.9	785.14		582.2	9523.9
	556	9948.2	4604.1	19.075	3190	2710.9	664.62		402.4	3091.4		786	744.43	447.34	768.49	466.53	519.81	848.07		582.4	9506.9
	556.5	9905.3	4440.5	19.075	3062.1	2597.5	632.42		402.6	3273.6		786.5	616.53	437.25	650.78	516.21	486.58	918.72		582.6	9492.3
	557	9859.2	4281.9	19.302	2945.8	2493.3	604.58		402.8	3343.7		787	617.29	477.1	585.81	481.82	472.34	921.95		582.8	9477.8
	557.5	9807.2	4124.6	19.075	2828.8	2389.7	577.35		403	3227		787.5	743.96	583.53	666.41	460.85	518.15	905.57		583	9453.5
	558	9751	3966.5	16.349	2712	2284.1	549.12		403.2	3355.4		788	812.85	574.19	669.61	477	493.57	953.27		583.2	9436.5
	558.5	9684.2	3803.6	15.668	2592.8	2176.9	521.48		403.4	3355.4		788.5	778.84	494.53	677.62	567.72	399.83	897.66		583.4	9431.6
	559	9610.4	3644.3	14.987	2475.8	2072.6	494.45		403.6	3266.6		789	684.92	455.95	716.57	573.43	446.2	895.26		583.6	9412.2
	559.5	9535.8	3500.2	14.306	2371.7	1977.4	468.6		403.8	3177.9		789.5	663.96	498.64	798.15	552.05	434.69	843.81		583.8	9395.2
	560	9460.1	3358.9	13.171	2272.6	1889.7	445.93		404	3166.2		790	684.93	568.67	788.26	523.28	409.22	1034		584	9378.2
	560.5	9379.9	3225.7	12.035	2178	1804.1	426.45		404.2	3133.5		790.5	746.73	544.26	775.4	472.97	412.12	993.9		584.2	9351.5
	561	9294.7	3093.6	11.354	2085.6	1723.4	406.18		404.4	3180.2		791	707.84	582.36	690.82	478.53	489.51	910.23		584.4	9332
	561.5	9196.6	2956.4	11.354	1989.1	1638.7	384.9		404.6	3133.5		791.5	667.18	502.46	730.15	436.67	436.78	639.61		584.6	9329.6
	562	9093.4	2821.6	10.446	1895.7	1557.7	366.41		404.8	3201.2		792	663.77	516.85	756.44	464.98	444.59	649.98		584.8	9315
	562.5	8987.2	2696.9	10.673	1808.5	1480.1	347.92		405	3133.5		792.5	716	510.24	690.87	487.45	503.83	769.63		585	9298
	563	8875.5	2577.9	10.446	1726.1	1405.7	329.83		405.2	3154.5		793	684.71	483.46	614	530.19	510.03	732.21		585.2	9281
	563.5	8763	2465.2	9.9915	1646.8	1338	313.13		405.4	3103.1		793.5	685.54	477.49	771.11	481.05	488.17	667.23		585.4	9264
	564	8644.7	2356.7	11.127	1570.6	1272.5	297.82		405.6	3180.2		794	694.12	528.81	767.89	450.34	528.3	704.2		585.6	9261.6
	564.5	8505.4	2238.5	10.446	1489.7	1203.7	282.11		405.8	3376.5		794.5	718.4	563.1	701.78	466.3	518.2	740.32		585.8	9249.5
	565	8368.2	2130.3	7.9477	1416.7	1142.8	268.39		406	3259.7		795	688.56	514.69	649.96	485	523.77	837.51		586	9225.2
	565.5	8229.3	2026.9	7.7207	1346	1083.6	254.48		406.2	3119.4		795.5	662.02	625.31	738.79	417.49	534.33	742.68		586.2	9213
	566	8088.1	1927.8	7.9477	1279.2	1027.8	241.16		406.4	3282.9		796	674.02	804.84	824.96	391.66	505.6	759.97		586.4	9203.3
	566.5	7943.2	1834	7.0395	1216.3	973.86	229.43		406.6	3259.7		796.5	663.27	755.89	849.22	388	432.5	727.83		586.6	9196
	567	7780.4	1735.7	7.0395	1151	920.89	215.71		406.8	3336.8		797	640.53	592.87	826.2	489.31	487.52	780.05		586.8	9181.4
	567.5	7611.2	1644.1	7.7207	1089.3	868.63	205.96		407	3248		797.5	660.11	598.23	699.46	488.22	543.61	795.19		587	9154.7
	568	7446.1	1561.8	7.2666	1032.4	818.07	194.24		407.2	3215.3		798	703.81	659.11	706.82	516.91	557.16	864.68		587.2	9132.9
	568.5	7274.6	1482.7	6.1312	978.27	773.24	184.7		407.4	3343.7		798.5	726.1	561.08	796.22	483.65	461.15	951.4		587.4	9111
	569	7099.9	1403.7	7.0395	927.36	731.53	173.76		407.6	3159.2		799	693.12	525.7	794.4	501.72	451.17	886.32		587.6	9091.6
	569.5	6913.3	1324.6	3.1792	875.63	688.39	164.22		407.8	3227		799.5	688.65	580.86	745.01	478.73	446.72	857.64		587.8	9067.3
	570	6728.3	1250	1.3625	827.14	648.13	156.27		408	3091.4		800	704.35	740.6	627.43	424.57	468.32	846.54		588	9060
	570.5	6548.3	1181.6	2.7249	781.9	611.93	147.72		408.2	3133.5										588.2	9050.3
	571	6364.7	1119.3	4.7687	740.72	577.89	139.17		408.4	3201.2										588.4	9035.7
	571.5	6172.9	1057.4	6.1312	699.21	545.06	132.01		408.6	3222.2										588.6	9011.4
	572	5979.8	997.87	6.1312	658.83	512.69	125.25		408.8	3173.1										588.8	8987.1
	572.5	5797.9	942.94	7.0395	623.48	483.93	117.69		409	3290										589	8962.8
	573	5614.8	890.16	7.2666	590.89	457.81	111.93		409.2	3327.3										589.2	8943.4
	573.5	5418.4	840.74	7.2666	557	430.72	107.76		409.4	3252.6										589.4	8931.3
	574	5221.9	789.9	5.4499	525.05	404.12	102.79		409.6	3364.8										589.6	8914.3
	574.5	5034.1	743.12	5.9041	495.54	379.19	95.23		409.8	3439.5										589.8	8907
	575	4843.4	698.27	5.9041	466.68	356.18	89.464		410	3395.1										590	8880.3
	575.5	4653.8	656.29	5.9041	438.14	331.97	84.097		410.2	3215.3										590.2	8868.1
	576	4482.1	621.75	4.0874	415.11	313.76	78.928		410.4	3290										590.4	8851.1
	576.5	4308.3	586.01	4.0874	391.44	292.91	75.548		410.6	3322.7										590.6	8841.4
	577	4129.5	553.14	4.0874	370.36	277.33	72.764		410.8	3301.7										590.8	8822
	577.5	3960.9	519.08	3.1792	349.93	261.03	69.186		411	3145.1										591	8814.7
	578	3790.4	488.38	3.4062	328.36	244.73	64.613		411.2	3063.3										591.2	8788
	578.5	3622.4	455.03	3.8603	309.23	228.66	61.234		411.4	3159.2										591.4	8780.7
	579	3474.4	430.33	5.2228	292.69	216.2	59.246		411.6	3273.6										591.6	8761.2
	579.5	3322.8	403.46	4.7687	275.34	201.58	54.872		411.8	3173.1										591.8	8736.9
	580	3178.6	379.24	3.4062	260.58	190.55	53.082		412	3236.3										592	8715.1
	580.5	3040.9	359.09	4.0874	246.47	180.25	48.907		412.2	3315.8										592.2	8688.4
	581	2898.8	338.22	4.0874	232.53	169.7	48.311		412.4	3208.2										592.4	8666.5
	581.5	2768.1	318.55	3.4062	219.39	159.4	45.528		412.6	3194.2										592.6	8647.1
	582	2631.8	298.64	5.2228	206.1	148.85	41.949		412.8	3395.1										592.8	8622.8
	582.5	2502	279.7	3.4062	196.69	139.74	39.364		413	3327.3										593	8613.1
	583	2378.6	261.7	4.0874	186.64	132.3	39.364		413.2	3259.7										593.2	8593.6
	583.5	2254.2	245.14	4.5416	175.13	122.24	36.78		413.4	3222.2										593.4	8576.6
	584	2140	229.8	3.4062	166.05	116	34.792		413.6	3198.9										593.6	8566.9
	584.5	2026.9	215.65	3.8603	156.32	110.5	33.997		413.8	3404.5										593.8	8540.2
	585	1923.9	204.61	1.1354	147.88	103.55	33.599		414	3248										594	8501.3
	585.5	1821.4	191.89	3.1792	140.26	98.034	31.81		414.2	3248										594.2	8489.2
	586	1727.4	180.86	1.8166	132.64	91.322	29.424		414.4	3362.4										594.4	8464.9
	586.5	1639.9	170.31	2.0438	127.45	86.289	29.026		414.6	3327.3										594.6	8452.8
	587	1549.6	158.79	1.3625	120.8	79.337	27.238		414.8	3269										594.8	8426
	587.5	1468.4	150.16	3.1792	113.83	77.18	26.641		415	3315.8										595	8409
	588	1382.5	139.37	2.7249	106.7	72.147	25.249		415.2	3308.7										595.2	8387.2
	588.5	1308.1	128.57	4.5416	100.7	67.353	24.851		415.4	3290										595.4	8362.9
	589	1234	120.42	3.8603	96.968	61.36	25.448		415.6	3315.8										595.6	8348.3
	589.5	1166.5	114.18	4.0874	91.617	59.683	23.261		415.8	3301.7										595.8	8333.7
	590	1100.5	109.14	4.0874	85.779	56.327	20.08		416	3259.7										596	8309.4
	590.5	1038.5	100.03	3.4062	82.374	52.731	19.086		416.2	3294.6										596.2	8290
	591	977.24	94.509	3.4062	79.455	50.095	19.086		416.4	3383.4										596.4	8268.2
	591.5	919.05	89.952	2.7249	75.726	47.218	17.893		416.6	3322.7										596.6	8246.3
	592	865.54	82.276	0.45416	73.942	45.781	19.484		416.8	3364.8										596.8	8219.6
	592.5	812.43	77.239	1.3625	70.537	41.706	19.086		417	3350.7										597	8202.6
	593	768.07	73.88	1.8166	67.618	40.268	20.08		417.2	3259.7										597.2	8185.6
	593.5	722.5	69.563	0.68123	64.861	38.83	18.887		417.4	3315.8										597.4	8163.7
	594	680.18	66.924	0	61.78	34.995	17.893		417.6	3376.5										597.6	8132.1
	594.5	639.49	63.806	2.0438	58.862	33.557	17.893		417.8	3409.2										597.8	8122.4
	595	600.42	58.289	2.0438	56.105	30.441	15.706		418	3273.6										598	8095.7
	595.5	568.68	53.731	1.1354	53.997	29.722	16.103		418.2	3327.3										598.2	8073.8
	596	534.29	50.133	1.3625	52.7	26.605	16.7		418.4	3404.5										598.4	8049.6
	596.5	501.74	47.974	4.0874	49.781	24.209	13.917		418.6	3222.2										598.6	8022.8
	597	470.01	44.376	3.1792	47.024	22.292	11.928		418.8	3201.2										598.8	7996.1
	597.5	441.72	41.978	3.8603	44.268	21.332	12.128		419	3236.3										599	7979.1
	598	415.68	39.819	3.4062	43.133	22.292	12.724		419.2	3187.2										599.2	7957.3
	598.5	388.61	37.659	4.5416	44.106	22.292	12.128		419.4	3236.3										599.4	7940.2
	599	367.66	36.7	2.7249	44.754	21.572	13.718		419.6	3227										599.6	7906.2
	599.5	343.44	33.582	1.8166	42.484	18.216	13.718		419.8	3248										599.8	7894.1
	600	321.07	29.744	0.68123	41.349	16.059	12.724		420	3194.2										600	7862.5
	600.5	302.14	29.024	3.1792	38.106	16.059	13.121		420.2	3290										600.2	7847.9
	601	283.43	29.265	6.5853	37.133	15.819	10.935		420.4	3470										600.4	7821.2
	601.5	266.94	29.984	3.1792	36.647	16.779	13.121		420.6	3362.4										600.6	7809.1
	602	251.07	27.826	1.8166	36.647	17.258	13.32		420.8	3350.7										600.8	7794.5
	602.5	236.02	25.906	1.8166	35.349	15.1	13.32		421	3437.2										601	7775.1
	603	222.59	22.308	2.7249	33.728	12.463	11.928		421.2	3437.2										601.2	7750.8
	603.5	207.74	22.308	2.7249	33.728	12.703	11.531		421.4	3512										601.4	7719.2
	604	194.11	21.348	0.68123	33.404	13.183	10.537		421.6	3416.1										601.6	7702.2
	604.5	183.72	19.43	0.68123	32.917	14.622	11.928		421.8	3505										601.8	7680.3
	605	172.95	19.43	2.4979	32.593	15.819	12.724		422	3572.7										602	7656.1
	605.5	162.36	18.23	2.4979	31.62	13.902	11.531		422.2	3605.5										602.2	7643.9
	606	152.39	16.791	3.1792	30.485	14.622	13.121		422.4	3572.7										602.4	7624.5
	606.5	144.46	19.43	0.45416	31.62	11.745	12.525		422.6	3540										602.6	7614.8
	607	135.91	19.67	1.1354	30.485	11.745	12.128		422.8	3584.4										602.8	7590.5
	607.5	127.57	18.95	1.8166	30.971	10.307	12.525		423	3593.8										603	7580.8
	608	118	14.632	2.7249	29.025	10.307	11.133		423.2	3710.6										603.2	7558.9
	608.5	111.1	15.352	2.0438	29.188	11.026	9.9405		423.4	3523.7										603.4	7541.9
	609	103.36	14.632	2.0438	28.215	9.5876	8.7477		423.6	3540										603.6	7517.6
	609.5	99.087	13.433	1.1354	28.701	8.3892	8.7477		423.8	3694.3										603.8	7500.6
	610	93.187	12.713	3.4062	27.89	6.4716	7.3561		424	3647.5										604	7481.2
	610.5	86.676	11.754	2.7249	28.215	8.3892	7.3561		424.2	3547.1										604.2	7464.2
	611	82.81	11.994	3.8603	27.89	9.1082	9.3441		424.4	3708.2										604.4	7439.9
	611.5	75.689	12.713	2.0438	25.458	8.1495	8.5489		424.6	3572.7										604.6	7415.6
	612	74.468	11.754	2.4979	25.945	7.4304	10.338		424.8	3790										604.8	7384
	612.5	69.788	11.034	2.4979	25.945	7.4304	10.338		425	3734										605	7354.9
	613	66.126	8.8752	3.1792	25.458	5.5128	9.3441		425.2	3790										605.2	7335.4
	613.5	62.463	8.1556	2.7249	25.782	4.0748	7.9525		425.4	3729.3										605.4	7303.9
	614	57.783	6.9563	4.0874	24.972	5.7526	9.1453		425.6	3850.7										605.6	7291.7
	614.5	54.121	6.2367	4.5416	23.512	5.7526	7.5548		425.8	3918.5										605.8	7267.4
	615	50.663	6.4765	4.5416	23.026	3.5954	7.5548		426	3804.1										606	7250.4
	615.5	47.204	6.4765	3.8603	21.729	2.6366	5.7656		426.2	3897.5										606.2	7226.1
	616	44.965	6.9563	2.0438	23.026	4.3144	8.5489		426.4	3878.8										606.4	7197
	616.5	44.152	8.3955	2.0438	22.053	4.3144	8.7477		426.6	3871.9										606.6	7194.6
	617	41.507	8.8752	2.4979	23.188	6.951	7.5548		426.8	4019										606.8	7167.8
	617.5	40.693	7.6759	3.8603	21.566	5.7526	9.3441		427	4110.1										607	7146
	618	37.845	5.7569	2.7249	21.242	3.3557	10.537		427.2	4065.7										607.2	7116.8
	618.5	36.013	5.517	3.1792	20.269	4.7938	10.537		427.4	4072.8										607.4	7090.1
	619	34.181	6.2367	2.0438	21.08	7.4304	11.531		427.6	4042.4										607.6	7078
	619.5	28.892	3.5981	1.8166	17.999	3.3557	7.3561		427.8	4131.2										607.8	7058.5
	620	26.451	2.6385	2.0438	16.864	1.9175	5.3679		428	4208.4										608	7034.2
	620.5	25.84	5.0373	3.4062	16.54	2.6366	6.7595		428.2	4124.2										608.2	7017.2
	621	24.823	7.4361	2.4979	17.837	5.0335	7.3561		428.4	4208.4										608.4	6997.8
	621.5	25.433	5.517	1.3625	17.999	4.7938	7.9525		428.6	4217.7										608.6	6973.5
	622	23.805	5.0373	1.3625	18.81	6.232	7.5548		428.8	4250.4										608.8	6946.8
	622.5	24.62	5.517	2.0438	17.837	5.5128	8.5489		429	4250.4										609	6939.5
	623	23.195	2.8785	2.4979	15.567	4.7938	9.1453		429.2	4245.7										609.2	6917.7
	623.5	21.363	3.5981	2.4979	16.377	2.6366	8.7477		429.4	4231.6										609.4	6900.7
	624	21.16	4.0778	1.8166	17.35	6.232	7.9525		429.6	4170.9										609.6	6886.1
	624.5	20.753	2.8785	1.8166	16.053	5.7526	8.1512		429.8	4339.2										609.8	6869.1
	625	19.329	2.1589	3.4062	15.567	4.3144	8.1512		430	4325.1										610	6842.4
	625.5	19.94	3.3582	1.3625	14.432	3.5954	6.1631		430.2	4334.5										610.2	6835.1
	626	17.701	4.0778	1.1354	14.107	3.5954	6.362		430.4	4509.7										610.4	6813.2
	626.5	16.685	2.6385	0.45416	15.567	4.0748	8.1512		430.6	4434.9										610.6	6798.6
	627	15.26	3.5981	1.3625	13.783	3.5954	9.7417		430.8	4434.9										610.8	6771.9
	627.5	14.853	3.3582	1.1354	15.08	3.3557	7.9525		431	4467.7										611	6745.2
	628	14.039	3.3582	2.7249	14.594	3.3557	8.5489		431.2	4385.8										611.2	6735.5
	628.5	12.818	2.8785	2.0438	14.107	4.0748	7.9525		431.4	4549.5										611.4	6713.6
	629	13.633	3.3582	0.68123	11.675	1.4382	9.1453		431.6	4441.9										611.6	6694.2
	629.5	14.243	4.0778	-0.45416	11.837	2.1572	9.1453		431.8	4488.7										611.8	6665
	630	14.649	2.1589	-0.45416	12.162	2.8762	8.7477		432	4413.9										612	6635.9
	630.5	11.8	4.3176	1.3625	11.351	2.8762	7.5548		432.2	4582.2										612.2	6623.8
	631	10.784	4.7974	2.0438	11.837	3.3557	8.7477		432.4	4570.5										612.4	6589.8
	631.5	9.3594	4.0778	1.3625	11.351	4.0748	9.1453		432.6	4689.6										612.6	6565.5
	632	11.19	5.0373	2.4979	11.351	5.5128	8.7477		432.8	4673.3										612.8	6536.3
	632.5	10.173	4.3176	1.8166	10.216	0.71907	6.9584		433	4759.8										613	6521.7
	633	8.3421	5.0373	0.45416	10.702	1.4382	6.362		433.2	4764.5										613.2	6499.9
	633.5	8.3421	1.9189	-0.45416	10.378	1.9175	5.7656		433.4	4841.6										613.4	6482.9
	634	8.3421	1.9189	1.3625	9.8914	1.1985	3.9762		433.6	4780.8										613.6	6465.9
	634.5	7.1213	2.6385	1.8166	9.4049	0	5.3679		433.8	4860.2										613.8	6441.6
	635	8.1385	4.7974	0.68123	7.4591	1.9175	5.7656		434	4907										614	6431.9
	635.5	7.5281	2.6385	-0.45416	7.6212	1.4382	5.7656		434.2	4907										614.2	6397.9
	636	7.1213	2.8785	-0.68123	7.9455	1.9175	5.3679		434.4	4892.9										614.4	6373.6
	636.5	5.9004	2.1589	0	7.6212	2.6366	5.7656		434.6	4907										614.6	6354.1
	637	5.9004	1.9189	1.3625	8.9184	1.1985	4.1751		434.8	4834.5										614.8	6339.6
	637.5	6.9178	0.47974	2.7249	9.0806	2.1572	6.1631		435	4970										615	6332.3
	638	6.3074	0	1.3625	8.1077	2.6366	7.3561		435.2	5023.8										615.2	6312.8
	638.5	6.5109	1.9189	2.4979	8.5941	2.6366	6.9584		435.4	5012.1										615.4	6305.6
	639	5.29	2.6385	0.68123	8.1077	2.6366	5.3679		435.6	4949										615.6	6276.4
	639.5	5.9004	3.3582	0	7.6212	2.8762	5.7656		435.8	4967.7										615.8	6257
	640	5.9004	2.6385	-0.45416	5.1889	2.8762	4.1751		436	5238.8										616	6232.7
	640.5	5.4936	1.9189	0.68123	6.6483	3.5954	6.1631		436.2	5245.7										616.2	6215.7
	641	5.29	0	2.0438	5.6754	2.1572	5.169		436.4	5079.9										616.4	6198.7
	641.5	4.8832	1.9189	1.3625	5.0268	1.1985	4.5726		436.6	5241.1										616.6	6179.3
	642	3.0519	3.5981	-1.1354	4.7024	2.6366	3.9762		436.8	5388.4										616.8	6152.5
	642.5	4.2728	3.5981	0.68123	5.1889	3.5954	6.1631		437	5320.6										617	6133.1
	643	4.6796	1.1994	1.3625	5.0268	3.5954	5.3679		437.2	5449.1										617.2	6106.4
	643.5	4.6796	1.1994	0.45416	4.7024	1.4382	3.5786		437.4	5449.1										617.4	6084.5
	644	4.0693	1.9189	0.45416	5.0268	0	2.9821		437.6	5530.9										617.6	6070
	644.5	5.29	4.3176	1.1354	5.9997	2.1572	4.5726		437.8	5579.9										617.8	6055.4
	645	5.9004	4.3176	0.45416	5.1889	3.3557	4.7715		438	5540.2										618	6026.2
	645.5	6.3074	1.1994	1.1354	5.0268	4.0748	3.9762		438.2	5601										618.2	6011.7
	646	5.29	-1.1994	2.0438	5.6754	4.0748	5.169		438.4	5593.9										618.4	5989.8
	646.5	5.29	3.5981	0.68123	6.4861	4.7938	6.1631		438.6	5601										618.6	5972.8
	647	5.9004	4.0778	0	6.1618	4.0748	5.7656		438.8	5682.7										618.8	5950.9
	647.5	6.5109	2.8785	0	5.1889	2.8762	6.1631		439	5633.7										619	5924.2
	648	5.9004	1.9189	0	5.0268	2.8762	3.9762		439.2	5764.5										619.2	5902.4
	648.5	6.9178	4.0778	0.68123	5.6754	5.0335	7.3561		439.4	5783.2										619.4	5885.4
	649	4.2728	3.3582	0.45416	5.5132	4.7938	5.169		439.6	5886										619.6	5870.8
	649.5	5.4936	1.9189	0	5.1889	2.1572	4.1751		439.8	5960.8										619.8	5853.8
	650	4.0693	0	0.68123	4.3781	1.9175	2.7833		440	6000.6										620	5829.5
	650.5	4.2728	1.9189		4.7024	0.71907	4.1751		440.2	6005.2										620.2	5802.8
	651	6.3074	4.0778		4.7024	3.5954	4.5726		440.4	6089.3										620.4	5780.9
	651.5	4.0693	2.6385		2.4323	2.1572	3.3798		440.6	6066										620.6	5768.8
	652	3.0519	1.4392		3.8917	1.4382	3.9762		440.8	6080										620.8	5751.8
	652.5	3.0519	2.6385		3.8917	2.6366	3.9762		441	6061.2										621	5737.2
	653	3.4589	3.3582		4.216	3.3557	4.7715		441.2	6264.6										621.2	5727.5
	653.5	3.6623	4.0778		5.1889	4.0748	5.169		441.4	6257.6										621.4	5708
	654	2.4415	1.9189		4.3781	2.6366	2.1869		441.6	6311.3										621.6	5678.9
	654.5	2.2381	1.9189		3.2431	1.1985	2.3857		441.8	6150										621.8	5664.3
	655	1.2208	2.6385		2.9188	2.1572	2.1869		442	6334.7										622	5640
	655.5	2.8485	4.3176		3.8917	2.6366	1.5905		442.2	6393										622.2	5620.6
	656	3.4589	4.3176		4.216	2.6366	2.3857		442.4	6351										622.4	5598.7
	656.5	2.4415	1.4392		0.81077	0.47938	2.1869		442.6	6353.4										622.6	5569.6
	657	2.4415	3.3582		1.9458	2.1572	2.7833		442.8	6402.5										622.8	5550.2
	657.5	2.4415	2.8785		2.2701	4.3144	5.169		443	6460.8										623	5542.9
	658	3.0519	1.9189		2.4323	4.7938	6.1631		443.2	6556.7										623.2	5525.9
	658.5	3.6623	2.1589		1.2972	3.3557	4.1751		443.4	6521.6										623.4	5499.2
	659	4.6796	1.4392		1.7837	2.6366	4.1751		443.6	6418.8										623.6	5477.3
	659.5	3.4589	2.1589		0.97292	1.9175	3.3798		443.8	6488.9										623.8	5455.4
	660	4.2728	3.5981		2.7566	2.1572	4.7715		444	6509.9										624	5436
	660.5	3.6623	2.6385		1.9458	1.4382	4.7715		444.2	6502.9										624.2	5414.1
	661	4.6796	2.6385		2.7566	3.5954	5.3679		444.4	6636.1										624.4	5392.3
	661.5	4.0693	3.5981		1.9458	4.3144	4.1751		444.6	6650.1										624.6	5385
	662	4.0693	1.9189		1.7837	3.3557	2.3857		444.8	6809										624.8	5365.6
	662.5	4.2728	4.7974		3.4052	4.0748	4.7715		445	6673.4										625	5353.4
	663	3.4589	4.7974		2.9188	2.6366	3.3798		445.2	6855.7										625.2	5331.6
	663.5	3.6623	3.3582		3.7295	3.3557	4.5726		445.4	6841.7										625.4	5304.8
	664	3.4589	2.6385		3.2431	4.0748	4.5726		445.6	6888.4										625.6	5280.5
	664.5	4.2728	3.3582		2.9188	4.3144	4.1751		445.8	6816.1										625.8	5273.3
	665	4.6796	2.8785		2.4323	3.5954	4.1751		446	6853.4										626	5249
	665.5	3.4589	4.0778		3.8917	4.7938	4.1751		446.2	6923.5										626.2	5232
	666	3.0519	4.7974		3.2431	4.0748	3.3798		446.4	7028.6										626.4	5212.5
	666.5	3.4589	2.8785		2.7566	3.5954	3.5786		446.6	6967.9										626.6	5200.4
	667	4.0693	2.6385		1.7837	2.1572	4.7715		446.8	6998.3										626.8	5176.1
	667.5	3.6623	1.1994		2.2701	3.3557	6.1631		447	7056.7										627	5156.7
	668	4.0693	-0.47974		1.7837	2.8762	5.169		447.2	7199.2										627.2	5139.7
	668.5	3.6623	0		1.4594	0.71907	2.9821		447.4	7213.3										627.4	5110.5
	669	3.0519	1.1994		2.2701	2.6366	2.7833		447.6	7213.3										627.6	5081.4
	669.5	3.0519	1.9189		0.97292	3.5954	2.7833		447.8	7297.3										627.8	5069.2
	670	2.8485	1.1994		0.32431	1.1985	2.3857		448	7316.1										628	5047.4
	670.5	3.4589	1.9189		0.97292	2.1572	3.3798		448.2	7381.5										628.2	5030.4
	671	3.0519	0		1.2972	3.3557	2.7833		448.4	7418.8										628.4	5013.4
	671.5	1.6277	-1.9189		0.48646	2.6366	2.3857		448.6	7493.7										628.6	4993.9
	672	2.8485	0.47974		0.48646	4.0748	1.7893		448.8	7566.1										628.8	4976.9
	672.5	2.8485	1.4392		0.97292	4.3144	2.3857		449	7533.3										629	4962.4
	673	2.8485	0.71961		0.48646	4.0748	3.3798		449.2	7661.9										629.2	4945.3
	673.5	2.8485	2.8785		0.32431	2.1572	2.7833		449.4	7538.1										629.4	4930.8
	674	2.2381	1.1994		0	0	2.9821		449.6	7722.6										629.6	4904.1
	674.5	1.2208	0.47974		0	1.1985	2.9821		449.8	7788										629.8	4882.2
	675	1.8312	0.71961		0.81077	2.8762	2.1869		450	7764.6										630	4862.8
	675.5	1.8312	0.71961		0.48646	1.9175	2.1869		450.2	7865.1										630.2	4853
	676	1.6277	0		0.48646	1.4382	2.1869		450.4	7764.6										630.4	4838.5
	676.5	3.4589	0.47974		0.81077	2.1572	2.7833		450.6	7802.1										630.6	4811.8
	677	1.8312	1.1994		0.97292	1.9175	2.7833		450.8	7818.5										630.8	4797.2
	677.5	1.8312	0.47974		0.97292	2.1572	2.1869		451	7911.9										631	4785
	678	1.6277	0.47974		0.97292	0.71907	1.7893		451.2	7974.9										631.2	4760.7
	678.5	2.2381	1.1994		0.32431	1.4382	2.1869		451.4	7979.6										631.4	4738.9
	679	2.2381	1.9189		0.48646	0	2.9821		451.6	7890.9										631.6	4717
	679.5	1.8312	0.47974		0.32431	-0.47938	1.5905		451.8	7951.7										631.8	4704.9
	680	1.2208	2.8785		0.81077	2.6366	1.7893		452	8073.2										632	4670.9
	680.5	1.6277	2.1589		0.48646	3.5954	2.1869		452.2	8066.1										632.2	4651.4
	681	2.2381	1.1994		0.48646	2.8762	2.1869		452.4	8087.1										632.4	4629.6
	681.5	1.2208	1.1994		1.2972	3.3557	2.1869		452.6	8040.4										632.6	4612.6
	682	2.8485	0		0.48646	2.8762	2.7833		452.8	8133.9										632.8	4600.4
	682.5	3.6623	1.1994		0.48646	3.3557	2.3857		453	8154.9										633	4585.9
	683	1.8312	2.1589		0	1.9175	0.39762		453.2	8189.9										633.2	4564
	683.5	1.0173	0.47974		-0.48646	1.9175	0.59643		453.4	8292.8										633.4	4547
	684	2.8485	1.9189		0	2.6366	1.5905		453.6	8250.7										633.6	4530
	684.5	1.0173	1.1994		-0.97292	1.4382	0.99405		453.8	8260.1										633.8	4515.4
	685	-1.2208	1.9189		-0.97292	1.1985	0		454	8306.8										634	4496
	685.5	0	3.3582		-1.2972	0.71907	0		454.2	8313.8										634.2	4474.1
	686	0	1.9189		-1.7837	0.47938	0		454.4	8311.4										634.4	4459.6
	686.5	0	0.47974		-0.97292	-1.1985	1.5905		454.6	8542.8										634.6	4447.4
	687	0.40693	-1.9189		-0.32431	0.71907	2.1869		454.8	8496.1										634.8	4425.6
	687.5	2.2381	0		-0.32431	2.1572	2.7833		455	8500.7										635	4408.5
	688	1.2208	2.1589		-0.32431	1.1985	1.5905		455.2	8531.1										635.2	4386.7
	688.5	2.8485	3.5981		-0.32431	1.4382	1.7893		455.4	8645.6										635.4	4377
	689	0	1.9189		-0.81077	-1.4382	0.39762		455.6	8650.3										635.6	4367.3
	689.5	0	-2.8785		-0.81077	-0.47938	0		455.8	8596.6										635.8	4345.4
	690	0.61039	-2.1589		-1.2972	-1.1985	0		456	8645.6										636	4318.7
	690.5	0.40693	-1.1994		-0.81077	0	0		456.2	8645.6										636.2	4304.1
	691	1.8312	-0.47974		0.48646	0.71907	1.5905		456.4	8727.4										636.4	4292
	691.5	1.6277	0.71961		-0.32431	0	1.5905		456.6	8813.8										636.6	4275
	692	0	0		-0.97292	0.47938	1.1928		456.8	8881.6										636.8	4253.1
	692.5	2.2381	0.71961		0	0.47938	0.99405		457	8944.6										637	4238.5
	693	1.8312	0.71961		0.32431	1.4382	0		457.2	8916.7										637.2	4221.5
	693.5	1.2208	1.1994		0.97292	1.4382	1.5905		457.4	8869.9										637.4	4199.7
	694	1.8312	0.71961		0.32431	2.1572	2.3857		457.6	8935.3										637.6	4189.9
	694.5	2.2381	1.1994		0.81077	1.9175	1.7893		457.8	9003.1										637.8	4175.4
	695	3.4589	1.4392		1.2972	0	1.7893		458	9063.9										638	4158.4
	695.5	1.6277	1.1994		1.9458	1.1985	0.99405		458.2	9028.8										638.2	4136.5
	696	1.6277	1.1994		0.97292	0.47938	0.39762		458.4	9003.1										638.4	4117.1
	696.5	0.61039	0.71961		0.32431	-0.47938	0.39762		458.6	9073.2										638.6	4102.5
	697	0	0		-0.81077	-0.47938	-0.59643		458.8	9084.9										638.8	4095.2
	697.5	1.0173	1.9189		-0.32431	0	0.99405		459	9103.6										639	4075.8
	698	0.61039	1.9189		0.32431	2.1572	1.7893		459.2	9052.2										639.2	4053.9
	698.5	0.40693	0.71961		0	2.1572	0.99405		459.4	9171.3										639.4	4041.8
	699	0	1.1994		-1.4594	0.71907	0		459.6	9260.1										639.6	4027.2
	699.5	0.61039	0.47974		0	-0.71907	0.39762		459.8	9316.2										639.8	4005.3
	700	0.40693	0.47974		0.97292	0	0		460	9377										640	3988.3
	700.5	0	0		0	0	0		460.2	9423.8										640.2	3981.1
	701	0	0		0	0	0		460.4	9260.1										640.4	3961.6
	701.5	0	0		0	0	0		460.6	9377										640.6	3942.2
	702	0	0		0	0	0		460.8	9356										640.8	3920.3
	702.5	0	0		0	0	0		461	9341.9										641	3900.9
	703	0	0		0	0	0		461.2	9409.7										641.2	3891.2
	703.5	0	0		0	0	0		461.4	9442.4										641.4	3871.8
	704	0	0		0	0	0		461.6	9479.7										641.6	3859.6
	704.5	0	0		0	0	0		461.8	9449.4										641.8	3842.6
	705	0	0		0	0	0		462	9545.2										642	3818.3
	705.5	0	0		0	0	0		462.2	9524.2										642.2	3801.3
	706	0	0		0	0	0		462.4	9561.6										642.4	3794
	706.5	0	0		0	0	0		462.6	9634										642.6	3774.6
	707	0	0		0	0	0		462.8	9613										642.8	3764.9
	707.5	0	0		0	0	0		463	9659.7										643	3740.6
	708	0	0		0	0	0		463.2	9615.3										643.2	3706.6
	708.5	0	0		0	0	0		463.4	9673.7										643.4	3696.9
	709	0	0		0	0	0		463.6	9736.8										643.6	3684.7
	709.5	0	0		0	0	0		463.8	9795.2										643.8	3667.7
	710	0	0		0	0	0		464	9757.9										644	3660.4
	710.5	0	0		0	0	0		464.2	9886.4										644.2	3648.3
	711	0	0		0	0	0		464.4	9797.6										644.4	3633.7
	711.5	0	0		0	0	0		464.6	9809.3										644.6	3619.1
	712	0	0		0	0	0		464.8	9879.4										644.8	3599.7
	712.5	0	0		0	0	0		465	9851.3										645	3592.4
	713	0	0		0	0	0		465.2	9926										645.2	3565.7
	713.5	0	0		0	0	0		465.4	9930.8										645.4	3553.6
	714	0	0		0	0	0		465.6	9982.1										645.6	3531.7
	714.5	0	0		0	0	0		465.8	9982.1										645.8	3522
	715	0	0		0	0	0		466	9991.6										646	3512.3
	715.5	0	0		0	0	0		466.2	9972.8										646.2	3495.3
	716	0	0		0	0	0		466.4	10048										646.4	3473.4
	716.5	0	0		0	0	0		466.6	10006										646.6	3454
	717	0	0		0	0	0		466.8	10183										646.8	3434.5
	717.5	0	0		0	0	0		467	10090										647	3427.3
	718	0	0		0	0	0		467.2	9972.8										647.2	3407.8
	718.5	0	0		0	0	0		467.4	10087										647.4	3398.1
	719	0	0		0	0	0		467.6	9993.8										647.6	3388.4
	719.5	0	0		0	0	0		467.8	10111										647.8	3388.4
	720	0	0		0	0	0		468	10094										648	3371.4
	720.5	0	0		0	0	0		468.2	10183										648.2	3359.2
	721	0	0		0	0	0		468.4	10183										648.4	3344.7
	721.5	0	0		0	0	0		468.6	10204										648.6	3339.8
	722	0	0		0	0	0		468.8	10291										648.8	3313.1
	722.5	0	0		0	0	0		469	10197										649	3300.9
	723	0	0		0	0	0		469.2	10321										649.2	3279.1
	723.5	0	0		0	0	0		469.4	10312										649.4	3266.9
	724	0	0		0	0	0		469.6	10218										649.6	3245.1
	724.5	0	0		0	0	0		469.8	10218										649.8	3232.9
	725	0	0		0	0	0		470	10171										650	3215.9
	725.5	0	0		0	0	0		470.2	10178										650.2	3213.5
	726	0	0		0	0	0		470.4	10284										650.4	3201.4
	726.5	0	0		0	0	0		470.6	10185										650.6	3189.2
	727	0	0		0	0	0		470.8	10218										650.8	3181.9
	727.5	0	0		0	0	0		471	10333										651	3167.4
	728	0	0		0	0	0		471.2	10351										651.2	3160.1
	728.5	0	0		0	0	0		471.4	10312										651.4	3130.9
	729	0	0		0	0	0		471.6	10328										651.6	3118.8
	729.5	0	0		0	0	0		471.8	10307										651.8	3104.2
	730	0	0		0	0	0		472	10447										652	3094.5
	730.5	0	0		0	0	0		472.2	10461										652.2	3077.5
	731	0	0		0	0	0		472.4	10347										652.4	3055.6
	731.5	0	0		0	0	0		472.6	10405										652.6	3048.3
	732	0	0		0	0	0		472.8	10372										652.8	3024
	732.5	0	0		0	0	0		473	10428										653	3004.6
	733	0	0		0	0	0		473.2	10368										653.2	2992.5
	733.5	0	0		0	0	0		473.4	10372										653.4	2990
	734	0	0		0	0	0		473.6	10333										653.6	2980.3
	734.5	0	0		0	0	0		473.8	10326										653.8	2963.3
	735	0	0		0	0	0		474	10382										654	2939
	735.5	0	0		0	0	0		474.2	10347										654.2	2917.2
	736	0	0		0	0	0		474.4	10468										654.4	2895.3
	736.5	0	0		0	0	0		474.6	10347										654.6	2890.5
	737	0	0		0	0	0		474.8	10321										654.8	2878.3
	737.5	0	0		0	0	0		475	10300										655	2863.7
	738	0	0		0	0	0		475.2	10300										655.2	2854
	738.5	0	0		0	0	0		475.4	10333										655.4	2837
	739	0	0		0	0	0		475.6	10333										655.6	2827.3
	739.5	0	0		0	0	0		475.8	10354										655.8	2817.6
	740	0	0		0	0	0		476	10365										656	2820
	740.5	0	0		0	0	0		476.2	10333										656.2	2798.2
	741	0	0		0	0	0		476.4	10298										656.4	2781.2
	741.5	0	0		0	0	0		476.6	10150										656.6	2761.7
	742	0	0		0	0	0		476.8	10218										656.8	2739.9
	742.5	0	0		0	0	0		477	10291										657	2727.7
	743	0	0		0	0	0		477.2	10223										657.2	2710.7
	743.5	0	0		0	0	0		477.4	10171										657.4	2701
	744	0	0		0	0	0		477.6	10150										657.6	2688.9
	744.5	0	0		0	0	0		477.8	10157										657.8	2686.4
	745	0	0		0	0	0		478	10244										658	2671.8
	745.5	0	0		0	0	0		478.2	10069										658.2	2652.4
	746	0	0		0	0	0		478.4	10069										658.4	2628.1
	746.5	0	0		0	0	0		478.6	10050										658.6	2611.1
	747	0	0		0	0	0		478.8	10048										658.8	2599
	747.5	0	0		0	0	0		479	9923.8										659	2596.6
	748	0	0		0	0	0		479.2	10006										659.2	2577.1
	748.5	0	0		0	0	0		479.4	9912.1										659.4	2577.1
	749	0	0		0	0	0		479.6	9863										659.6	2567.4
	749.5	0	0		0	0	0		479.8	9804.5										659.8	2560.1
	750	0	0		0	0	0		480	9846.7										660	2540.7
	750.5	0	0		0	0	0		480.2	9741.5										660.2	2538.3
	751	0	0		0	0	0		480.4	9690.1										660.4	2528.5
	751.5	0	0		0	0	0		480.6	9655.1										660.6	2514
	752	0	0		0	0	0		480.8	9687.8										660.8	2504.3
	752.5	0	0		0	0	0		481	9729.8										661	2499.4
	753	0	0		0	0	0		481.2	9605.9										661.2	2492.1
	753.5	0	0		0	0	0		481.4	9533.6										661.4	2482.4
	754	0	0		0	0	0		481.6	9629.3										661.6	2477.5
	754.5	0	0		0	0	0		481.8	9540.5										661.8	2470.2
	755	0	0		0	0	0		482	9510.2										662	2441.1
	755.5	0	0		0	0	0		482.2	9384										662.2	2429
	756	0	0		0	0	0		482.4	9402.6										662.4	2420.9
	756.5	0	0		0	0	0		482.6	9395.7										662.6	2411
	757	0	0		0	0	0		482.8	9356										662.8	2397.4
	757.5	0	0		0	0	0		483	9335										663	2388.6
	758	0	0		0	0	0		483.2	9358.2										663.2	2382.1
	758.5	0	0		0	0	0		483.4	9239.1										663.4	2375.5
	759	0	0		0	0	0		483.6	9166.7										663.6	2361.4
	759.5	0	0		0	0	0		483.8	9185.4										663.8	2359.2
	760	0	0		0	0	0		484	9049.8										664	2343.5
	760.5	0	0		0	0	0		484.2	8984.4										664.2	2332.8
	761	0	0		0	0	0		484.4	9091.9										664.4	2327.9
	761.5	0	0		0	0	0		484.6	8883.9										664.6	2320.6
	762	0	0		0	0	0		484.8	8795.2										664.8	2308.7
	762.5	0	0		0	0	0		485	8741.4										665	2299
	763	0	0		0	0	0		485.2	8650.3										665.2	2282.5
	763.5	0	0		0	0	0		485.4	8666.6										665.4	2273.3
	764	0	0		0	0	0		485.6	8690										665.6	2249.2
	764.5	0	0		0	0	0		485.8	8699.4										665.8	2246.8
	765	0	0		0	0	0		486	8624.6										666	2236.6
	765.5	0	0		0	0	0		486.2	8617.6										666.2	2228.1
	766	0	0		0	0	0		486.4	8554.5										666.4	2220.8
	766.5	0	0		0	0	0		486.6	8461										666.6	2205.2
	767	0	0		0	0	0		486.8	8386.3										666.8	2184.4
	767.5	0	0		0	0	0		487	8442.4										667	2166.6
	768	0	0		0	0	0		487.2	8264.8										667.2	2157.9
	768.5	0	0		0	0	0		487.4	8346.5										667.4	2151.8
	769	0	0		0	0	0		487.6	8229.7										667.6	2145.5
	769.5	0	0		0	0	0		487.8	8197										667.8	2138
	770	0	0		0	0	0		488	8101.1										668	2125.8
	770.5	0	0		0	0	0		488.2	7958.6										668.2	2113.4
	771	0	0		0	0	0		488.4	7958.6										668.4	2099.6
	771.5	0	0		0	0	0		488.6	7832.4										668.6	2084.3
	772	0	0		0	0	0		488.8	7855.8										668.8	2072.6
	772.5	0	0		0	0	0		489	7825.4										669	2069.5
	773	0	0		0	0	0		489.2	7755.3										669.2	2064.1
	773.5	0	0		0	0	0		489.4	7580.1										669.4	2051.7
	774	0	0		0	0	0		489.6	7694.6										669.6	2035.9
	774.5	0	0		0	0	0		489.8	7580.1										669.8	2032.1
	775	0	0		0	0	0		490	7531										670	2010.7
	775.5	0	0		0	0	0		490.2	7430.5										670.2	2005.8
	776	0	0		0	0	0		490.4	7323.1										670.4	2001
	776.5	0	0		0	0	0		490.6	7334.7										670.6	1996.6
	777	0	0		0	0	0		490.8	7178.2										670.8	1982
	777.5	0	0		0	0	0		491	7152.5										671	1971.3
	778	0	0		0	0	0		491.2	7145.5										671.2	1957
	778.5	0	0		0	0	0		491.4	7045										671.4	1951.4
	779	0	0		0	0	0		491.6	7009.9										671.6	1945.6
	779.5	0	0		0	0	0		491.8	6923.5										671.8	1930.5
	780	0	0		0	0	0		492	6874.4										672	1920.1
	780.5	0	0		0	0	0		492.2	6788										672.2	1909.4
	781	0	0		0	0	0		492.4	6820.7										672.4	1907
	781.5	0	0		0	0	0		492.6	6657.1										672.6	1899.2
	782	0	0		0	0	0		492.8	6685.1										672.8	1890.7
	782.5	0	0		0	0	0		493	6589.4										673	1875.4
	783	0	0		0	0	0		493.2	6589.4										673.2	1867.9
	783.5	0	0		0	0	0		493.4	6402.5										673.4	1852.3
	784	0	0		0	0	0		493.6	6299.6										673.6	1847.7
	784.5	0	0		0	0	0		493.8	6306.6										673.8	1837.7
	785	0	0		0	0	0		494	6325.4										674	1828.5
	785.5	0	0		0	0	0		494.2	6178.1										674.2	1823.2
	786	0	0		0	0	0		494.4	6101										674.4	1818.6
	786.5	0	0		0	0	0		494.6	5967.8										674.6	1810.8
	787	0	0		0	0	0		494.8	5932.8										674.8	1804
	787.5	0	0		0	0	0		495	5918.7										675	1798.6
	788	0	0		0	0	0		495.2	5876.7										675.2	1799.1
	788.5	0	0		0	0	0		495.4	5886										675.4	1793.5
	789	0	0		0	0	0		495.6	5886										675.6	1779.2
	789.5	0	0		0	0	0		495.8	5762.2										675.8	1777.8
	790	0	0		0	0	0		496	5808.9										676	1766.8
	790.5	0	0		0	0	0		496.2	5762.2										676.2	1758.1
	791	0	0		0	0	0		496.4	5647.7										676.4	1756.1
	791.5	0	0		0	0	0		496.6	5551.9										676.6	1747.1
	792	0	0		0	0	0		496.8	5451.4										676.8	1739.9
	792.5	0	0		0	0	0		497	5470.1										677	1723.3
	793	0	0		0	0	0		497.2	5245.7										677.2	1712.4
	793.5	0	0		0	0	0		497.4	5262.1										677.4	1702.7
	794	0	0		0	0	0		497.6	5110.3										677.6	1700.5
	794.5	0	0		0	0	0		497.8	5016.8										677.8	1688.9
	795	0	0		0	0	0		498	4935										678	1679.9
	795.5	0	0		0	0	0		498.2	5002.7										678.2	1673.5
	796	0	0		0	0	0		498.4	4801.8										678.4	1671.4
	796.5	0	0		0	0	0		498.6	4839.2										678.6	1664.1
	797	0	0		0	0	0		498.8	4764.5										678.8	1658
	797.5	0	0		0	0	0		499	4792.5										679	1656.5
	798	0	0		0	0	0		499.2	4652.3										679.2	1644.9
	798.5	0	0		0	0	0		499.4	4631.3										679.4	1631
	799	0	0		0	0	0		499.6	4549.5										679.6	1623
	799.5	0	0		0	0	0		499.8	4332.1										679.8	1608.5
	800	0	0		0	0	0		500	4413.9										680	1597.3
	800.5	0	0		0	0	0		500.2	4395.3										680.2	1594.1
	801	0	0		0	0	0		500.4	4320.4										680.4	1588.5
	801.5	0	0		0	0	0		500.6	4236.4										680.6	1579.1
	802	0	0		0	0	0		500.8	4124.2										680.8	1567.2
	802.5	0	0		0	0	0		501	4182.6										681	1566.2
	803	0	0		0	0	0		501.2	4170.9										681.2	1558.9
	803.5	0	0		0	0	0		501.4	4107.8										681.4	1551.6
	804	0	0		0	0	0		501.6	4061.1										681.6	1542.6
	804.5	0	0		0	0	0		501.8	3998										681.8	1529.3
	805	0	0		0	0	0		502	3839.2										682	1519.8
	805.5	0	0		0	0	0		502.2	3836.8										682.2	1511.5
	806	0	0		0	0	0		502.4	3811.1										682.4	1502.8
	806.5	0	0		0	0	0		502.6	3755										682.6	1502.8
	807	0	0		0	0	0		502.8	3652.1										682.8	1503
	807.5	0	0		0	0	0		503	3680.2										683	1495.3
	808	0	0		0	0	0		503.2	3687.2										683.2	1484.8
	808.5	0	0		0	0	0		503.4	3544.7										683.4	1467.1
	809	0	0		0	0	0		503.6	3579.8										683.6	1455.9
	809.5	0	0		0	0	0		503.8	3458.3										683.8	1454.7
	810	0	0		0	0	0		504	3432.5										684	1455.7
	810.5	0	0		0	0	0		504.2	3388.1										684.2	1449.8
	811	0	0		0	0	0		504.4	3364.8										684.4	1441.1
	811.5	0	0		0	0	0		504.6	3343.7										684.6	1438.4
	812	0	0		0	0	0		504.8	3248										684.8	1434.3
	812.5	0	0		0	0	0		505	3301.7										685	1430.9
	813	0	0		0	0	0		505.2	3173.1										685.2	1419.7
	813.5	0	0		0	0	0		505.4	3077.4										685.4	1411.7
	814	0	0		0	0	0		505.6	3072.7										685.6	1400
	814.5	0	0		0	0	0		505.8	3049.3										685.8	1396.2
	815	0	0		0	0	0		506	3063.3										686	1381.8
	815.5	0	0		0	0	0		506.2	2815.6										686.2	1376.5
	816	0	0		0	0	0		506.4	2881										686.4	1368.2
	816.5	0	0		0	0	0		506.6	2820.3										686.6	1362.6
	817	0	0		0	0	0		506.8	2738.5										686.8	1355.4
	817.5	0	0		0	0	0		507	2659.1										687	1346.9
	818	0	0		0	0	0		507.2	2591.4										687.2	1343.5
	818.5	0	0		0	0	0		507.4	2598.4										687.4	1337.4
	819	0	0		0	0	0		507.6	2549.3										687.6	1337.6
	819.5	0	0		0	0	0		507.8	2406.7										687.8	1325.2
	820	0	0		0	0	0		508	2381										688	1317.5
	820.5	0	0		0	0	0		508.2	2406.7										688.2	1309.4
	821	0	0		0	0	0		508.4	2367.1										688.4	1310.7
	821.5	0	0		0	0	0		508.6	2318										688.6	1301.4
	822	0	0		0	0	0		508.8	2278.3										688.8	1294.4
	822.5	0	0		0	0	0		509	2257.3										689	1291
	823	0	0		0	0	0		509.2	2222.2										689.2	1290.3
	823.5	0	0		0	0	0		509.4	2060.9										689.4	1280.8
	824	0	0		0	0	0		509.6	2161.4										689.6	1270.1
	824.5	0	0		0	0	0		509.8	2072.6										689.8	1260.4
	825	0	0		0	0	0		510	2046.9										690	1261.1
	825.5	0	0		0	0	0		510.2	1988.5										690.2	1242.7
	826	0	0		0	0	0		510.4	2042.3										690.4	1235.1
	826.5	0	0		0	0	0		510.6	1937.1										690.6	1227.4
	827	0	0		0	0	0		510.8	1958.1										690.8	1213.3
	827.5	0	0		0	0	0		511	1864.7										691	1199.7
	828	0	0		0	0	0		511.2	1836.6										691.2	1186.3
	828.5	0	0		0	0	0		511.4	1836.6										691.4	1182.4
	829	0	0		0	0	0		511.6	1838.9										691.6	1183.9
	829.5	0	0		0	0	0		511.8	1817.9										691.8	1181
	830	0	0		0	0	0		512	1689.4										692	1181.4
	830.5	0	0		0	0	0		512.2	1761.8										692.2	1179
	831	0	0		0	0	0		512.4	1703.4										692.4	1172.5
	831.5	0	0		0	0	0		512.6	1654.4										692.6	1167.6
	832	0	0		0	0	0		512.8	1642.7										692.8	1158.6
	832.5	0	0		0	0	0		513	1612.3										693	1155.7
	833	0	0		0	0	0		513.2	1579.5										693.2	1153.5
	833.5	0	0		0	0	0		513.4	1591.2										693.4	1153
	834	0	0		0	0	0		513.6	1598.3										693.6	1138.2
	834.5	0	0		0	0	0		513.8	1402										693.8	1132.9
	835	0	0		0	0	0		514	1530.5										694	1133.8
	835.5	0	0		0	0	0		514.2	1418.4										694.2	1124.8
	836	0	0		0	0	0		514.4	1380.9										694.4	1112.7
	836.5	0	0		0	0	0		514.6	1395										694.6	1114.9
	837	0	0		0	0	0		514.8	1348.2										694.8	1097.4
	837.5	0	0		0	0	0		515	1371.6										695	1097.4
	838	0	0		0	0	0		515.2	1313.2										695.2	1097.4
	838.5	0	0		0	0	0		515.4	1329.6										695.4	1094
	839	0	0		0	0	0		515.6	1313.2										695.6	1087
	839.5	0	0		0	0	0		515.8	1147.3										695.8	1079.4
	840	0	0		0	0	0		516	1184.7										696	1077.2
	840.5	0	0		0	0	0		516.2	1159										696.2	1079.2
	841	0	0		0	0	0		516.4	1140.3										696.4	1068.5
	841.5	0	0		0	0	0		516.6	1126.3										696.6	1061.5
	842	0	0		0	0	0		516.8	1098.2										696.8	1056.6
	842.5	0	0		0	0	0		517	1079.5										697	1057.8
	843	0	0		0	0	0		517.2	1123.9										697.2	1043.7
	843.5	0	0		0	0	0		517.4	1042.2										697.4	1039.6
	844	0	0		0	0	0		517.6	981.4										697.6	1035.7
	844.5	0	0		0	0	0		517.8	936.99										697.8	1028.9
	845	0	0		0	0	0		518	1035.1										698	1025.3
	845.5	0	0		0	0	0		518.2	913.63										698.2	1024.3
	846	0	0		0	0	0		518.4	929.99										698.4	1011.9
	846.5	0	0		0	0	0		518.6	887.92										698.6	1002.7
	847	0	0		0	0	0		518.8	787.46										698.8	999.27
	847.5	0	0		0	0	0		519	894.94										699	996.84
	848	0	0		0	0	0		519.2	941.67										699.2	994.66
	848.5	0	0		0	0	0		519.4	827.18										699.4	986.88
	849	0	0		0	0	0		519.6	780.44										699.6	975.71
	849.5	0	0		0	0	0		519.8	862.22										699.8	975.71
	850	0	0		0	0	0		520	677.63										700	966.97
									520.2	822.5										700.2	970.61
									520.4	745.39										700.4	972.55
									520.6	738.39										700.6	970.37
									520.8	635.57										700.8	952.15
									521	677.63										701	943.89
									521.2	656.6										701.2	944.13
									521.4	656.6										701.4	934.18
									521.6	563.13										701.6	933.93
									521.8	595.84										701.8	933.69
									522	509.39										702	923.73
									522.2	514.06										702.2	915.47
									522.4	401.9										702.4	905.03
									522.6	413.59										702.6	908.67
									522.8	537.43										702.8	907.7
									523	553.78										703	893.85
									523.2	469.67										703.2	890.94
									523.4	493.04										703.4	888.51
									523.6	500.04										703.6	875.15
									523.8	507.05										703.8	873.69
									524	469.67										704	871.75
									524.2	392.56										704.2	861.06
									524.4	380.87										704.4	866.65
									524.6	406.57										704.6	865.19
									524.8	324.8										704.8	856.93
									525	373.87										705	855.48
									525.2	425.28										705.2	847.46
									525.4	285.07										705.4	839.45
									525.6	245.35										705.6	837.26
									525.8	331.8										705.8	832.16
									526	331.8										706	829.97
									526.2	371.53										706.2	838.96
									526.4	331.8										706.4	828.27
									526.6	373.87										706.6	816.13
									526.8	320.12										706.8	812.97
									527	259.37										707	805.93
									527.2	231.32										707.2	804.47
									527.4	196.28										707.4	799.13
									527.6	245.35										707.6	796.21
									527.8	299.09										707.8	792.08
									528	175.25										708	788.68
									528.2	182.25										708.2	788.2
									528.4	264.04										708.4	785.04
									528.6	224.32										708.6	784.07
									528.8	114.49										708.8	779.21
									529	203.29										709	780.42
									529.2	238.34										709.2	768.52
									529.4	191.6										709.4	763.18
									529.6	366.86										709.6	761.96
									529.8	245.35										709.8	752
									530	214.97										710	757.35
									530.2	191.6										710.2	751.76
									530.4	236										710.4	740.34
									530.6	371.53										710.6	734.27
									530.8	203.29										710.8	726.26
									531	88.792										711	730.87
									531.2	67.763										711.2	727.23
									531.4	203.29										711.4	716.3
									531.6	203.29										711.6	718.73
									531.8	130.86										711.8	716.54
									532	156.56										712	714.84
									532.2	156.56										712.2	709.74
									532.4	245.35										712.4	706.1
									532.6	109.82										712.6	705.37
									532.8	46.733										712.8	706.34
									533	53.743										713	705.37
									533.2	191.6										713.2	692.49
									533.4	196.28										713.4	693.95
									533.6	156.56										713.6	683.75
									533.8	114.49										713.8	682.78
									534	135.52										714	689.09
									534.2	86.456										714.2	683.51
									534.4	107.49										714.4	683.02
									534.6	67.763										714.6	682.54
									534.8	88.792										714.8	682.78
									535	0										715	683.02
									535.2	53.743										715.2	675.49
									535.4	79.446										715.4	677.92
									535.6	149.55										715.6	675.73
									535.8	28.039										715.8	665.29
									536	46.733										716	660.43
									536.2	67.763										716.2	659.22
									536.4	95.802										716.4	651.45
									536.6	74.773										716.6	646.83
									536.8	7.0099										716.8	645.37
									537	-79.446										717	648.04
									537.2	-56.08										717.2	643.43
									537.4	79.446										717.4	641.73
									537.6	21.03										717.6	635.66
									537.8	-72.436										717.8	631.53
									538	-25.703										718	627.16
									538.2	21.03										718.2	626.43
									538.4	-14.02										718.4	628.86
									538.6	-11.683										718.6	628.13
									538.8	-67.763										718.8	625.7
									539	-28.039										719	619.87
									539.2	-46.733										719.2	624
									539.4	21.03										719.4	622.3
									539.6	-60.753										719.6	627.4
									539.8	-121.51										719.8	615.74
									540	-53.743										720	605.05
									540.2	-35.05										720.2	595.82
									540.4	-95.802										720.4	592.18
									540.6	-168.24										720.6	588.54
									540.8	-100.48										720.8	587.81
									541	-161.23										721	586.59
									541.2	-147.21										721.2	579.55
									541.4	-100.48										721.4	574.45
									541.6	-114.49										721.6	570.8
									541.8	-177.59										721.8	569.59
									542	-49.07										722	567.4
									542.2	-114.49										722.2	565.7
									542.4	-177.59										722.4	567.16
									542.6	-35.05										722.6	562.79
									542.8	-46.733										722.8	567.16
									543	-100.48										723	562.79
									543.2	-95.802										723.2	554.04
									543.4	-130.86										723.4	551.37
									543.6	-79.446										723.6	552.1
									543.8	-121.51										723.8	545.79
									544	-46.733										724	540.68
									544.2	-224.32										724.2	541.66
									544.4	-135.52										724.4	537.04
									544.6	-60.753										724.6	534.37
									544.8	-147.21										724.8	532.43
									545	-100.48										725	530
									545.2	-67.763										725.2	527.33
									545.4	-79.446										725.4	528.78
									545.6	-177.59										725.6	520.04
									545.8	-67.763										725.8	527.08
									546	14.02										726	519.31
									546.2	-53.743										726.2	518.58
									546.4	-156.56										726.4	520.04
									546.6	-147.21										726.6	507.41
									546.8	-56.08										726.8	506.19
									547	-95.802										727	501.82
									547.2	-79.446										727.2	503.04
									547.4	-264.04										727.4	499.39
									547.6	-214.97										727.6	491.38
									547.8	-236										727.8	495.75
									548	-74.773										728	487.01
									548.2	-121.51										728.2	487.25
									548.4	-224.32										728.4	489.68
									548.6	-203.29										728.6	482.63
									548.8	-79.446										728.8	478.5
									549	-49.07										729	472.43
									549.2	-168.24										729.2	468.3
									549.4	-163.56										729.4	472.67
									549.6	-168.24										729.6	473.65
									549.8	-121.51										729.8	473.89
									550	-79.446										730	470.73
									550.2	-161.23										730.2	471.22
									550.4	-177.59										730.4	470.49
									550.6	-177.59										730.6	464.42
									550.8	-168.24										730.8	460.29
									551	-79.446										731	462.47
									551.2	-182.25										731.2	459.32
									551.4	-207.96										731.4	446.68
									551.6	-182.25										731.6	445.71
									551.8	-88.792										731.8	442.56
									552	-116.83										732	441.1
									552.2	-189.27										732.2	433.33
									552.4	-196.28										732.4	427.74
									552.6	-121.51										732.6	432.35
									552.8	-53.743										732.8	433.33
									553	-156.56										733	437.7
									553.2	-147.21										733.2	426.04
									553.4	-123.84										733.4	426.52
									553.6	-100.48										733.6	418.75
									553.8	11.683										733.8	424.1
									554	-168.24										734	411.71
									554.2	-135.52										734.2	414.38
									554.4	-135.52										734.4	410.49
									554.6	-74.773										734.6	413.41
									554.8	-102.81										734.8	403.93
									555	-189.27										735	400.53
									555.2	-203.29										735.2	400.05
									555.4	-130.86										735.4	406.36
									555.6	-18.693										735.6	395.19
									555.8	-25.703										735.8	398.35
									556	-140.2										736	393.25
									556.2	-221.98										736.2	390.58
									556.4	-114.49										736.4	387.42
									556.6	-100.48										736.6	389.12
									556.8	-56.08										736.8	388.88
									557	-147.21										737	388.15
									557.2	-109.82										737.2	387.66
									557.4	-32.714										737.4	384.75
									557.6	-81.782										737.6	384.5
									557.8	-130.86										737.8	383.53
									558	-140.2										738	382.32
									558.2	-135.52										738.2	381.35
									558.4	-114.49										738.4	375.03
									558.6	-161.23										738.6	377.95
									558.8	-130.86										738.8	375.76
									559	-95.802										739	377.95
									559.2	-100.48										739.2	369.2
									559.4	-116.83										739.4	364.34
									559.6	-121.51										739.6	361.91
									559.8	-74.773										739.8	361.91
									560	-32.714										740	357.3
									560.2	-79.446										740.2	354.38
									560.4	-135.52										740.4	356.33
									560.6	-100.48										740.6	356.33
									560.8	-72.436										740.8	354.14
									561	-35.05										741	350.5
									561.2	-81.782										741.2	350.5
									561.4	-123.84										741.4	342.73
									561.6	-93.467										741.6	342
									561.8	-147.21										741.8	343.7
									562	-147.21										742	345.15
									562.2	-161.23										742.2	344.91
									562.4	-203.29										742.4	342
									562.6	-93.467										742.6	338.11
									562.8	-74.773										742.8	342.24
									563	-67.763										743	342.24
									563.2	-123.84										743.2	335.92
									563.4	-123.84										743.4	339.81
									563.6	-72.436										743.6	338.6
									563.8	-121.51										743.8	338.6
									564	-147.21										744	335.68
									564.2	-250.02										744.2	334.95
									564.4	-135.52										744.4	326.94
									564.6	-116.83										744.6	325.97
									564.8	-88.792										744.8	322.81
									565	-177.59										745	321.11
									565.2	-189.27										745.2	319.89
									565.4	-147.21										745.4	317.71
									565.6	-28.039										745.6	315.76
									565.8	-72.436										745.8	316.49
									566	-142.53										746	311.88
									566.2	-238.34										746.2	309.69
									566.4	-53.743										746.4	307.26
									566.6	7.0099										746.6	308.72
									566.8	-14.02										746.8	307.75
									567	-114.49										747	307.99
									567.2	-93.467										747.2	306.29
									567.4	-79.446										747.4	305.08
									567.6	-114.49										747.6	307.75
									567.8	-72.436										747.8	299
									568	-102.81										748	299.49
									568.2	-74.773										748.2	304.83
									568.4	-79.446										748.4	303.62
									568.6	-56.08										748.6	301.92
									568.8	-163.56										748.8	297.55
									569	-177.59										749	292.45
									569.2	-88.792										749.2	295.36
									569.4	-79.446										749.4	298.03
									569.6	-121.51										749.6	295.6
									569.8	-121.51										749.8	293.9
									570	-147.21										750	298.28
									570.2	-116.83										750.2	290.26
									570.4	-72.436										750.4	286.37
									570.6	-95.802										750.6	293.17
									570.8	-109.82										750.8	287.1
									571	-88.792										751	281.76
									571.2	-168.24										751.2	273.26
									571.4	-121.51										751.4	271.8
									571.6	-35.05										751.6	270.1
									571.8	-135.52										751.8	270.1
									572	-147.21										752	270.59
									572.2	-135.52										752.2	273.26
									572.4	-88.792										752.4	269.61
									572.6	-79.446										752.6	272.29
									572.8	-79.446										752.8	273.74
									573	-156.56										753	271.31
									573.2	-67.763										753.2	274.47
									573.4	-130.86										753.4	273.01
									573.6	-53.743										753.6	277.39
									573.8	-147.21										753.8	270.34
									574	-100.48										754	268.4
									574.2	-130.86										754.2	267.91
									574.4	-114.49										754.4	265.24
									574.6	-60.753										754.6	264.27
									574.8	-114.49										754.8	262.08
									575	-109.82										755	258.93
									575.2	-74.773										755.2	254.8
									575.4	-67.763										755.4	252.37
									575.6	-74.773										755.6	255.53
									575.8	-114.49										755.8	246.05
									576	-147.21										756	258.93
									576.2	-121.51										756.2	248.72
									576.4	-95.802										756.4	247.27
									576.6	-95.802										756.6	247.02
									576.8	-102.81										756.8	244.35
									577	-74.773										757	251.88
									577.2	-53.743										757.2	256.74
									577.4	-95.802										757.4	253.1
									577.6	-102.81										757.6	251.15
									577.8	-135.52										757.8	252.37
									578	-72.436										758	247.02
									578.2	-46.733										758.2	243.38
									578.4	25.703										758.4	244.11
									578.6	-32.714										758.6	234.39
									578.8	-28.039										758.8	234.18
									579	-109.82										759	236.07
									579.2	14.02										759.2	238.01
									579.4	-7.0099										759.4	240.25
									579.6	-35.05										759.6	232.99
									579.8	-32.714										759.8	237.92
									580	-11.683										760	240.13
									580.2	7.0099										760.2	241.27
									580.4	-28.039										760.4	237.96
									580.6	-121.51										760.6	233.84
									580.8	-79.446										760.8	236.97
									581	53.743										761	229.83
									581.2	-35.05										761.2	227.96
									581.4	-56.08										761.4	232.33
									581.6	-100.48										761.6	233.08
									581.8	-100.48										761.8	227.2
									582	-56.08										762	223.39
									582.2	-14.02										762.2	220.77
									582.4	-25.703										762.4	223.1
									582.6	-116.83										762.6	217.78
									582.8	-72.436										762.8	218.8
									583	-81.782										763	225.46
									583.2	-46.733										763.2	218.73
									583.4	-177.59										763.4	218.85
									583.6	-156.56										763.6	220.23
									583.8	-147.21										763.8	217.97
									584	-140.2										764	222.71
									584.2	-140.2										764.2	219.84
									584.4	-168.24										764.4	219.63
									584.6	-154.22										764.6	215.69
									584.8	-116.83										764.8	217.61
									585	-114.49										765	211.37
									585.2	-46.733										765.2	209.23
									585.4	-35.05										765.4	209.57
									585.6	-88.792										765.6	210.1
									585.8	-67.763										765.8	204.08
									586	-93.467										766	207.85
									586.2	-60.753										766.2	209.3
									586.4	-46.733										766.4	209.55
									586.6	-79.446										766.6	207.04
									586.8	-93.467										766.8	203.98
									587	-67.763										767	202.36
									587.2	-100.48										767.2	201.58
									587.4	-56.08										767.4	205.81
									587.6	-72.436										767.6	201.53
									587.8	-100.48										767.8	199.37
									588	-7.0099										768	201.94
									588.2	-67.763										768.2	205.22
									588.4	53.743										768.4	204.1
									588.6	7.0099										768.6	205.34
									588.8	-100.48										768.8	202.02
									589	-79.446										769	199.81
									589.2	-88.792										769.2	200.32
									589.4	32.714										769.4	198.66
									589.6	-7.0099										769.6	199.15
									589.8	-88.792										769.8	194.32
									590	-74.773										770	200.95
									590.2	-11.683										770.2	193.88
									590.4	-11.683										770.4	191.84
									590.6	21.03										770.6	189.48
									590.8	-79.446										770.8	193.88
									591	46.733										771	190.45
									591.2	-14.02										771.2	189.53
									591.4	-53.743										771.4	183.82
									591.6	-18.693										771.6	193.42
									591.8	-72.436										771.8	189.48
									592	-56.08										772	190.16
									592.2	-14.02										772.2	184.7
									592.4	11.683										772.4	190.02
									592.6	-25.703										772.6	183.53
									592.8	-46.733										772.8	179.16
									593	-67.763										773	181.15
									593.2	74.773										773.2	182.9
									593.4	42.06										773.4	179.16
									593.6	-25.703										773.6	179.67
									593.8	-46.733										773.8	176.75
									594	7.0099										774	176.32
									594.2	46.733										774.2	174.71
									594.4	-18.693										774.4	172.77
									594.6	11.683										774.6	171.56
									594.8	-60.753										774.8	169.52
									595	0										775	172.07
									595.2	135.52										775.2	173.57
									595.4	100.48										775.4	170.71
									595.6	11.683										775.6	172.21
									595.8	-53.743										775.8	176.37
									596	28.039										776	176.2
									596.2	42.06										776.2	169.74
									596.4	53.743										776.4	168.84
									596.6	-28.039										776.6	170.12
									596.8	21.03										776.8	171.36
									597	46.733										777	169.32
									597.2	46.733										777.2	174.25
									597.4	0										777.4	174.45
									597.6	-74.773										777.6	167.09
									597.8	42.06										777.8	165.12
									598	-14.02										778	166.16
									598.2	53.743										778.2	164.76
									598.4	-46.733										778.4	166.24
									598.6	0										778.6	162.35
									598.8	-7.0099										778.8	164.1
									599	-56.08										779	162.76
									599.2	88.792										779.2	164.42
									599.4	53.743										779.4	160.87
									599.6	-35.05										779.6	162.76
									599.8	-39.723										779.8	163.83
									600	-14.02										780	164.9
																				780.2	163.74
																				780.4	163.95
																				780.6	169.08
																				780.8	166.29
																				781	162.59
																				781.2	160.31
																				781.4	160.7
																				781.6	165.63
																				781.8	168.16
																				782	166.8
																				782.2	161.96
																				782.4	162.16
																				782.6	157.44
																				782.8	154.12
																				783	155.55
																				783.2	154.99
																				783.4	155.06
																				783.6	150.77
																				783.8	150.62
																				784	152.66
																				784.2	159.46
																				784.4	164.03
																				784.6	164.32
																				784.8	155.38
																				785	153.9
																				785.2	156.21
																				785.4	150.47
																				785.6	146.32
																				785.8	148.68
																				786	149.06
																				786.2	145.49
																				786.4	144.01
																				786.6	152.88
																				786.8	147.97
																				787	150.21
																				787.2	153.61
																				787.4	158.51
																				787.6	155.43
																				787.8	154.58
																				788	153.17
																				788.2	145.62
																				788.4	141.78
																				788.6	147.29
																				788.8	141.97
																				789	138.86
																				789.2	141.78
																				789.4	143.43
																				789.6	142.29
																				789.8	140.27
																				790	138.81
																				790.2	142.26
																				790.4	141.54
																				790.6	140.34
																				790.8	139.49
																				791	137.19
																				791.2	139.57
																				791.4	139.98
																				791.6	138.67
																				791.8	140.03
																				792	137.24
																				792.2	142.36
																				792.4	145.37
																				792.6	143.11
																				792.8	146.54
																				793	146.95
																				793.2	145.81
																				793.4	147.12
																				793.6	142.85
																				793.8	141.41
																				794	141.73
																				794.2	144.77
																				794.4	139.76
																				794.6	135.29
																				794.8	140.2
																				795	141.8
																				795.2	142.51
																				795.4	140.34
																				795.6	141.68
																				795.8	134.59
																				796	135.54
																				796.2	136.48
																				796.4	136.94
																				796.6	136.26
																				796.8	134.66
																				797	139.11
																				797.2	135.8
																				797.4	131.79
																				797.6	127.57
																				797.8	135.03
																				798	134.71
																				798.2	140.51
																				798.4	138.06
																				798.6	138.11
																				798.8	138.28
																				799	132.45
																				799.2	127.13
																				799.4	130.43
																				799.6	130.29
																				799.8	132.14
																				800	131.82

## Sheet: Figure 1e
	Excitation					Fluorescence
	Wavelength / nm	PBS	LUV	Soybean oil		Wavelength / nm	PBS	LUV	Soybean oil
	350	0.20711	0.23828	0.16084		500	0.030018	0.007499
	350.2	0.20581	0.23808	0.16122		500.2	0.030643	0.0073568
	350.4	0.20537	0.23806	0.16202		500.4	0.031384	0.0073506
	350.6	0.20633	0.23934	0.16278		500.6	0.032245	0.0075422
	350.8	0.20616	0.23887	0.166		500.8	0.032824	0.007669
	351	0.20808	0.23623	0.166		501	0.033776	0.0076985
	351.2	0.20827	0.23681	0.16445		501.2	0.03474	0.0077068
	351.4	0.20904	0.23588	0.16366		501.4	0.036204	0.0077116
	351.6	0.21174	0.23298	0.16564		501.6	0.03719	0.0076309
	351.8	0.21407	0.23076	0.16736		501.8	0.038039	0.0075283
	352	0.21376	0.2305	0.16742		502	0.038801	0.0075622
	352.2	0.21315	0.23141	0.16712		502.2	0.039607	0.0076504
	352.4	0.21481	0.23083	0.16871		502.4	0.041063	0.0076586
	352.6	0.21588	0.22812	0.17005		502.6	0.042442	0.0075696
	352.8	0.21688	0.22479	0.17003		502.8	0.043733	0.0078578
	353	0.21688	0.22331	0.1706		503	0.044506	0.0081322
	353.2	0.21996	0.22572	0.17014		503.2	0.045724	0.0082312
	353.4	0.22187	0.227	0.17177		503.4	0.046651	0.0082443
	353.6	0.22339	0.22773	0.1734		503.6	0.048185	0.00816
	353.8	0.22201	0.22645	0.177		503.8	0.049319	0.0081403
	354	0.22422	0.22611	0.17691		504	0.050324	0.00826
	354.2	0.22528	0.22603	0.17777		504.2	0.051427	0.0085408
	354.4	0.22696	0.22654	0.1766		504.4	0.05301	0.0086231
	354.6	0.22898	0.22603	0.17565		504.6	0.054349	0.0086831
	354.8	0.23046	0.22536	0.17441		504.8	0.055514	0.0087985
	355	0.231	0.22556	0.17697		505	0.057	0.0089475
	355.2	0.23173	0.22609	0.17765		505.2	0.058313	0.0092698
	355.4	0.23467	0.22687	0.17797		505.4	0.059498	0.009327
	355.6	0.23689	0.22622	0.17683		505.6	0.060916	0.0093801
	355.8	0.23724	0.22643	0.17752		505.8	0.062939	0.0093444
	356	0.23784	0.22818	0.17784		506	0.064759	0.0097846
	356.2	0.23923	0.22779	0.17865		506.2	0.065992	0.0099961
	356.4	0.242	0.22742	0.17902		506.4	0.067443	0.010158
	356.6	0.24391	0.229	0.17979		506.6	0.069011	0.010245
	356.8	0.24689	0.22952	0.17964		506.8	0.070593	0.010505
	357	0.24724	0.22893	0.18019		507	0.072292	0.010616
	357.2	0.24916	0.22891	0.17901		507.2	0.074512	0.010946
	357.4	0.25081	0.23184	0.17945		507.4	0.076304	0.011086
	357.6	0.25293	0.23073	0.1794		507.6	0.077934	0.011177
	357.8	0.25459	0.2315	0.17966		507.8	0.079896	0.011104
	358	0.25579	0.23245	0.17928		508	0.081872	0.011434
	358.2	0.25549	0.23315	0.18078		508.2	0.083645	0.011612
	358.4	0.2561	0.23265	0.18156		508.4	0.085781	0.011862
	358.6	0.25832	0.23369	0.18124		508.6	0.087737	0.012135
	358.8	0.26011	0.23703	0.18162		508.8	0.089405	0.012427
	359	0.26202	0.2386	0.18332		509	0.09122	0.012723
	359.2	0.26586	0.2393	0.18382		509.2	0.093123	0.012823
	359.4	0.26943	0.23975	0.18501		509.4	0.095402	0.013087
	359.6	0.27304	0.24051	0.18692		509.6	0.097757	0.013342
	359.8	0.27456	0.24164	0.18598		509.8	0.1001	0.013638
	360	0.27644	0.24486	0.18539		510	0.10185	0.013907
	360.2	0.2788	0.24772	0.18731		510.2	0.10385	0.014263
	360.4	0.2826	0.24818	0.18809		510.4	0.10634	0.014456
	360.6	0.28455	0.24928	0.1859		510.6	0.10889	0.014654
	360.8	0.28544	0.2511	0.18624		510.8	0.11155	0.014998
	361	0.28366	0.25148	0.18846		511	0.11368	0.015376
	361.2	0.28589	0.25185	0.18759		511.2	0.11661	0.015555
	361.4	0.2894	0.25504	0.18635		511.4	0.1189	0.015846
	361.6	0.29473	0.25704	0.18632		511.6	0.12155	0.016137
	361.8	0.29623	0.25849	0.1868		511.8	0.12343	0.016596
	362	0.30036	0.25941	0.18551		512	0.1261	0.016865
	362.2	0.2997	0.26038	0.1861		512.2	0.12872	0.017297
	362.4	0.29965	0.2608	0.18758		512.4	0.13102	0.017548
	362.6	0.30082	0.26406	0.18884		512.6	0.13355	0.017808
	362.8	0.30453	0.26734	0.1893		512.8	0.13677	0.017994
	363	0.30782	0.26927	0.19131		513	0.14015	0.018492
	363.2	0.30868	0.26933	0.19272		513.2	0.14259	0.018801
	363.4	0.31142	0.27172	0.19115		513.4	0.14545	0.019247
	363.6	0.31292	0.27487	0.18952		513.6	0.14899	0.019807
	363.8	0.31455	0.27608	0.19075		513.8	0.15214	0.020527
	364	0.31597	0.27457	0.19291		514	0.1544	0.020713
	364.2	0.31871	0.27638	0.19345		514.2	0.15728	0.021154
	364.4	0.32168	0.27924	0.19386		514.4	0.16031	0.021487
	364.6	0.32353	0.28229	0.19471		514.6	0.16338	0.02193
	364.8	0.32605	0.28558	0.19386		514.8	0.16589	0.022402
	365	0.32681	0.28769	0.19311		515	0.16925	0.023113
	365.2	0.32707	0.2883	0.1925		515.2	0.173	0.02359
	365.4	0.32756	0.29002	0.19217		515.4	0.17666	0.024044
	365.6	0.32913	0.2915	0.19414		515.6	0.17886	0.024442
	365.8	0.33181	0.29096	0.19646		515.8	0.18164	0.024859
	366	0.33283	0.29174	0.19565		516	0.18506	0.025405
	366.2	0.33572	0.2934	0.19475		516.2	0.18894	0.02613
	366.4	0.3368	0.29397	0.19481		516.4	0.19214	0.026496
	366.6	0.34062	0.29572	0.19534		516.6	0.19639	0.026737
	366.8	0.34031	0.2987	0.1958		516.8	0.19994	0.027221
	367	0.34114	0.30021	0.19829		517	0.2031	0.028187
	367.2	0.3415	0.30313	0.1979		517.2	0.20651	0.028826
	367.4	0.34485	0.30565	0.19768		517.4	0.20964	0.029282
	367.6	0.3478	0.30742	0.1974		517.6	0.21344	0.029822
	367.8	0.34825	0.30742	0.19867		517.8	0.21691	0.030591
	368	0.34807	0.31068	0.19709		518	0.22106	0.031161
	368.2	0.35027	0.31416	0.19712		518.2	0.22403	0.031726
	368.4	0.35333	0.31479	0.19731		518.4	0.22821	0.032043
	368.6	0.35407	0.31191	0.19839		518.6	0.23108	0.032618
	368.8	0.34991	0.31337	0.19802		518.8	0.23423	0.033668
	369	0.35217	0.31765	0.19914		519	0.23834	0.034461
	369.2	0.35592	0.31871	0.19987		519.2	0.2433	0.034952
	369.4	0.3573	0.31962	0.20064		519.4	0.24714	0.035488
	369.6	0.3549	0.32045	0.20065		519.6	0.24981	0.036537
	369.8	0.35715	0.32563	0.19917		519.8	0.25424	0.037055
	370	0.36061	0.32618	0.19891		520	0.25874	0.03798
	370.2	0.36185	0.32702	0.20051		520.2	0.26309	0.038888
	370.4	0.36084	0.32596	0.20247		520.4	0.26613	0.039545
	370.6	0.36129	0.3299	0.20011		520.6	0.26985	0.040002
	370.8	0.3602	0.33207	0.20081		520.8	0.2741	0.04072
	371	0.3614	0.33368	0.20375		521	0.2795	0.041869
	371.2	0.36032	0.33574	0.2047		521.2	0.28415	0.042504
	371.4	0.36281	0.33654	0.20303		521.4	0.28785	0.043287
	371.6	0.36328	0.33526	0.20151		521.6	0.29195	0.044122
	371.8	0.36741	0.33467	0.20271		521.8	0.29612	0.04546
	372	0.36782	0.33756	0.2021		522	0.30064	0.046437
	372.2	0.36673	0.34087	0.20248		522.2	0.30426	0.047028
	372.4	0.36328	0.34174	0.20293		522.4	0.3093	0.047696
	372.6	0.36545	0.34216	0.20563		522.6	0.31326	0.048897
	372.8	0.36759	0.34423	0.20609		522.8	0.31875	0.050042
	373	0.36913	0.34765	0.20545		523	0.32249	0.050907
	373.2	0.36864	0.34878	0.20599		523.2	0.32699	0.051795
	373.4	0.36948	0.3484	0.20704		523.4	0.33131	0.053162
	373.6	0.369	0.35049	0.20741		523.6	0.33659	0.05463
	373.8	0.36885	0.35484	0.2069		523.8	0.34041	0.055566
	374	0.36974	0.35587	0.20851		524	0.34514	0.056464
	374.2	0.36988	0.355	0.20917		524.2	0.35098	0.057836
	374.4	0.37024	0.35855	0.21018		524.4	0.35599	0.059085
	374.6	0.37227	0.36036	0.21018		524.6	0.35952	0.059738
	374.8	0.37318	0.35909	0.21031		524.8	0.36358	0.060711
	375	0.37402	0.3591	0.21006		525	0.36914	0.06227
	375.2	0.37448	0.36171	0.20954		525.2	0.37454	0.06367
	375.4	0.37702	0.36564	0.21093		525.4	0.37885	0.065
	375.6	0.37616	0.3671	0.2141		525.6	0.38283	0.065871
	375.8	0.37406	0.36748	0.21346		525.8	0.38696	0.066721
	376	0.37556	0.36789	0.21288		526	0.39176	0.068089
	376.2	0.3789	0.37081	0.21429		526.2	0.39796	0.069637
	376.4	0.37706	0.37252	0.21547		526.4	0.40299	0.070659
	376.6	0.37168	0.37432	0.2134		526.6	0.4071	0.071721
	376.8	0.37131	0.3767	0.21411		526.8	0.41155	0.072794
	377	0.37584	0.3786	0.21682		527	0.41685	0.074065
	377.2	0.37569	0.378	0.21663		527.2	0.42106	0.075184
	377.4	0.37475	0.38121	0.21642		527.4	0.42569	0.076415
	377.6	0.3743	0.38417	0.21678		527.6	0.4315	0.07718
	377.8	0.37789	0.38864	0.2176		527.8	0.43662	0.078627
	378	0.37863	0.3879	0.21961		528	0.44091	0.080328
	378.2	0.37728	0.39023	0.2193		528.2	0.44551	0.082174
	378.4	0.37683	0.3927	0.21998		528.4	0.45134	0.0837
	378.6	0.37791	0.39402	0.21996		528.6	0.45683	0.085106
	378.8	0.37911	0.39341	0.22165		528.8	0.46172	0.086443
	379	0.37673	0.39543	0.22222		529	0.46517	0.087916
	379.2	0.37516	0.39509	0.2225		529.2	0.47155	0.089431
	379.4	0.37432	0.39515	0.22343		529.4	0.47737	0.09124
	379.6	0.37496	0.39432	0.22437		529.6	0.48286	0.093523
	379.8	0.37482	0.39488	0.22614		529.8	0.4859	0.094974
	380	0.37536	0.39291	0.22403		530	0.49148	0.095936
	380.2	0.37527	0.39644	0.22358		530.2	0.49715	0.097137
	380.4	0.37532	0.39927	0.22535		530.4	0.50239	0.098965
	380.6	0.37693	0.40031	0.22557		530.6	0.50638	0.10082
	380.8	0.37759	0.39995	0.22691		530.8	0.5116	0.10261
	381	0.37742	0.40099	0.22692		531	0.5171	0.10407
	381.2	0.37529	0.40096	0.2283		531.2	0.52319	0.10575
	381.4	0.37703	0.40229	0.2277		531.4	0.5277	0.10733
	381.6	0.37639	0.40335	0.23097		531.6	0.53284	0.10996
	381.8	0.37662	0.40468	0.23241		531.8	0.53737	0.1122
	382	0.37775	0.40429	0.23482		532	0.54227	0.11393
	382.2	0.37993	0.40489	0.23438		532.2	0.54673	0.11538
	382.4	0.37953	0.40507	0.2355		532.4	0.55202	0.11799
	382.6	0.37933	0.40769	0.23602		532.6	0.55728	0.12036
	382.8	0.38303	0.40958	0.23694		532.8	0.56224	0.12192
	383	0.38442	0.41142	0.2357		533	0.56759	0.12335
	383.2	0.38321	0.41237	0.23755		533.2	0.57261	0.12533
	383.4	0.38039	0.41415	0.23864		533.4	0.57669	0.12706
	383.6	0.37991	0.41197	0.23951		533.6	0.58136	0.1299
	383.8	0.38064	0.41138	0.23974		533.8	0.58688	0.13196
	384	0.38229	0.41305	0.24233		534	0.59185	0.13417
	384.2	0.38174	0.41935	0.24342		534.2	0.59673	0.13607
	384.4	0.38023	0.4205	0.24326		534.4	0.60063	0.1384
	384.6	0.37931	0.41926	0.24167		534.6	0.60437	0.13997
	384.8	0.38133	0.41662	0.24307		534.8	0.60917	0.14157
	385	0.38142	0.41779	0.24543		535	0.61553	0.14342
	385.2	0.38293	0.42147	0.24532		535.2	0.61945	0.14526
	385.4	0.38197	0.42502	0.24544		535.4	0.62303	0.14806
	385.6	0.38098	0.42582	0.2485		535.6	0.62775	0.15129
	385.8	0.37909	0.42458	0.25073		535.8	0.63446	0.15358
	386	0.38138	0.42439	0.25002		536	0.63839	0.15594
	386.2	0.38275	0.42404	0.25038		536.2	0.64246	0.15847
	386.4	0.38276	0.42542	0.25106		536.4	0.64693	0.16165
	386.6	0.38135	0.42737	0.25078		536.6	0.65265	0.1639
	386.8	0.37914	0.42945	0.25119		536.8	0.65805	0.16641
	387	0.37926	0.43125	0.25291		537	0.66244	0.16847
	387.2	0.38282	0.43199	0.25471		537.2	0.66693	0.17113
	387.4	0.38142	0.43357	0.25391		537.4	0.66981	0.17372
	387.6	0.38056	0.43355	0.25493		537.6	0.67412	0.17621
	387.8	0.38093	0.4333	0.25652		537.8	0.67843	0.17806
	388	0.38181	0.42944	0.25887		538	0.6856	0.18084
	388.2	0.379	0.43255	0.25931		538.2	0.69104	0.18392
	388.4	0.37828	0.43451	0.25924		538.4	0.6959	0.18603
	388.6	0.37959	0.43634	0.26008		538.6	0.69948	0.18803
	388.8	0.37873	0.43603	0.26056		538.8	0.70277	0.1916
	389	0.37905	0.44087	0.26391		539	0.7069	0.1952
	389.2	0.38022	0.44257	0.26469		539.2	0.71082	0.1978
	389.4	0.3797	0.44075	0.26547		539.4	0.71523	0.20076
	389.6	0.37882	0.43802	0.26412		539.6	0.71995	0.204
	389.8	0.37846	0.4385	0.26562		539.8	0.72596	0.20753
	390	0.38083	0.43946	0.26588		540	0.72827	0.21041	0.024331
	390.2	0.3792	0.43962	0.26823		540.2	0.73106	0.21275	0.024859
	390.4	0.37744	0.44053	0.27045		540.4	0.73556	0.21515	0.025343
	390.6	0.37595	0.44181	0.27149		540.6	0.74164	0.21821	0.025887
	390.8	0.3751	0.4449	0.27207		540.8	0.74519	0.22097	0.026023
	391	0.37526	0.44531	0.27315		541	0.74919	0.22328	0.026253
	391.2	0.37667	0.44589	0.27321		541.2	0.75293	0.22674	0.026746
	391.4	0.37821	0.4459	0.27285		541.4	0.75851	0.23032	0.027555
	391.6	0.37593	0.44855	0.27441		541.6	0.761	0.23387	0.028155
	391.8	0.37278	0.44896	0.27548		541.8	0.76386	0.2365	0.028693
	392	0.37236	0.44761	0.27689		542	0.76848	0.23992	0.029181
	392.2	0.37196	0.44866	0.27923		542.2	0.77437	0.24356	0.029825
	392.4	0.37144	0.44836	0.281		542.4	0.77714	0.24666	0.030483
	392.6	0.36997	0.44744	0.28052		542.6	0.78077	0.24986	0.031174
	392.8	0.36908	0.44563	0.27965		542.8	0.78397	0.25367	0.031731
	393	0.36614	0.44881	0.2813		543	0.7884	0.25773	0.032103
	393.2	0.36615	0.44899	0.2823		543.2	0.79247	0.26022	0.033094
	393.4	0.36586	0.44796	0.28482		543.4	0.79673	0.26338	0.033837
	393.6	0.36573	0.44733	0.28459		543.6	0.80029	0.26729	0.034866
	393.8	0.36409	0.44989	0.28645		543.8	0.80435	0.27205	0.035639
	394	0.36383	0.45102	0.2864		544	0.80622	0.27516	0.036151
	394.2	0.36139	0.45004	0.29073		544.2	0.80795	0.27786	0.036538
	394.4	0.36069	0.44904	0.29162		544.4	0.81268	0.27971	0.037071
	394.6	0.35982	0.44982	0.2914		544.6	0.81728	0.28318	0.038034
	394.8	0.35954	0.4524	0.28906		544.8	0.82084	0.28829	0.038547
	395	0.35819	0.45303	0.29073		545	0.82474	0.29272	0.039186
	395.2	0.35726	0.45517	0.29436		545.2	0.82807	0.29578	0.04014
	395.4	0.35357	0.45304	0.29631		545.4	0.831	0.29901	0.040724
	395.6	0.35223	0.4519	0.29673		545.6	0.83367	0.30398	0.04156
	395.8	0.35251	0.45052	0.29731		545.8	0.83689	0.30822	0.042406
	396	0.35256	0.45441	0.29726		546	0.84003	0.31157	0.043926
	396.2	0.35099	0.45447	0.29786		546.2	0.84297	0.31512	0.044801
	396.4	0.35087	0.45432	0.29897		546.4	0.8483	0.31881	0.045826
	396.6	0.35072	0.45367	0.29936		546.6	0.85135	0.32268	0.046193
	396.8	0.34985	0.45342	0.30043		546.8	0.85502	0.32642	0.046665
	397	0.34848	0.45228	0.30383		547	0.85511	0.32994	0.047564
	397.2	0.34662	0.45106	0.30618		547.2	0.85945	0.33398	0.04933
	397.4	0.34395	0.45377	0.30555		547.4	0.86265	0.33695	0.05063
	397.6	0.34243	0.45688	0.30565		547.6	0.86491	0.34074	0.051783
	397.8	0.34158	0.45833	0.30586		547.8	0.86681	0.34445	0.052359
	398	0.34046	0.45525	0.30694		548	0.87069	0.34949	0.053139
	398.2	0.33963	0.45286	0.30945		548.2	0.87464	0.3534	0.054109
	398.4	0.33764	0.45381	0.3122		548.4	0.87616	0.35781	0.055561
	398.6	0.33725	0.45501	0.31219		548.6	0.87938	0.36058	0.05679
	398.8	0.335	0.45555	0.31148		548.8	0.88177	0.36449	0.057932
	399	0.33509	0.45482	0.31218		549	0.88457	0.36892	0.059063
	399.2	0.33186	0.45688	0.3149		549.2	0.88597	0.37379	0.060866
	399.4	0.33107	0.45814	0.31551		549.4	0.88884	0.37626	0.061977
	399.6	0.32871	0.45659	0.31406		549.6	0.88984	0.37981	0.06256
	399.8	0.32776	0.45316	0.316		549.8	0.89237	0.38416	0.063559
	400	0.3246	0.45378	0.31809		550	0.89468	0.38907	0.065406
	400.2	0.32198	0.45689	0.31957		550.2	0.89906	0.39305	0.066807
	400.4	0.32363	0.45678	0.32077		550.4	0.90188	0.39791	0.06798
	400.6	0.32572	0.45568	0.32206		550.6	0.90492	0.40161	0.069324
	400.8	0.32438	0.4558	0.32346		550.8	0.90833	0.40556	0.070394
	401	0.32151	0.45954	0.32475		551	0.91157	0.40955	0.071899
	401.2	0.32308	0.45961	0.32626		551.2	0.91446	0.41518	0.073762
	401.4	0.32226	0.4572	0.32626		551.4	0.91709	0.41947	0.075638
	401.6	0.31928	0.45479	0.32526		551.6	0.9188	0.42347	0.07774
	401.8	0.31676	0.45495	0.32474		551.8	0.92074	0.42746	0.079049
	402	0.31632	0.45351	0.32646		552	0.92516	0.43206	0.079946
	402.2	0.31489	0.4525	0.32904		552.2	0.92937	0.43736	0.081042
	402.4	0.31408	0.45398	0.33177		552.4	0.93007	0.44119	0.08278
	402.6	0.31223	0.45287	0.33084		552.6	0.93078	0.44567	0.084662
	402.8	0.30979	0.4517	0.33161		552.8	0.93127	0.45013	0.086665
	403	0.30805	0.45332	0.33231		553	0.93503	0.45494	0.089128
	403.2	0.30946	0.45333	0.33361		553.2	0.93863	0.45909	0.091207
	403.4	0.31013	0.45182	0.33382		553.4	0.94239	0.46348	0.093467
	403.6	0.30788	0.45141	0.33307		553.6	0.94259	0.46885	0.094662
	403.8	0.30506	0.45216	0.33742		553.8	0.94549	0.47258	0.096096
	404	0.30521	0.45222	0.33851		554	0.94638	0.47836	0.097974
	404.2	0.30774	0.45142	0.33886		554.2	0.9475	0.48319	0.1006
	404.4	0.30478	0.44977	0.33825		554.4	0.94741	0.48794	0.10251
	404.6	0.30387	0.44787	0.34017		554.6	0.95012	0.49198	0.10488
	404.8	0.30215	0.45015	0.34376		554.8	0.9536	0.49679	0.10707
	405	0.30101	0.44855	0.34634		555	0.95693	0.50223	0.10971
	405.2	0.29876	0.44655	0.34741		555.2	0.95722	0.50698	0.11238
	405.4	0.29923	0.44606	0.34418		555.4	0.957	0.51277	0.11503
	405.6	0.29915	0.44767	0.34332		555.6	0.95824	0.51594	0.11708
	405.8	0.29763	0.44443	0.3451		555.8	0.95961	0.52001	0.11923
	406	0.2975	0.44415	0.3454		556	0.96222	0.52412	0.12161
	406.2	0.29697	0.4454	0.34624		556.2	0.96641	0.5307	0.12441
	406.4	0.29763	0.44615	0.34742		556.4	0.96742	0.53455	0.1274
	406.6	0.29756	0.44295	0.35094		556.6	0.96551	0.5408	0.13001
	406.8	0.2952	0.44204	0.35118		556.8	0.96671	0.54563	0.1319
	407	0.29376	0.441	0.35199		557	0.97144	0.5505	0.13524
	407.2	0.29349	0.44227	0.35273		557.2	0.97425	0.55296	0.13866
	407.4	0.29487	0.44038	0.35373		557.4	0.97501	0.55781	0.14125
	407.6	0.29522	0.43974	0.35199		557.6	0.97471	0.56396	0.14336
	407.8	0.29446	0.43958	0.35193		557.8	0.97423	0.56876	0.14753
	408	0.29424	0.4416	0.35311		558	0.97469	0.5738	0.15102
	408.2	0.29431	0.43882	0.35306		558.2	0.9763	0.57833	0.15337
	408.4	0.29494	0.4348	0.35307		558.4	0.97953	0.58428	0.15569
	408.6	0.2926	0.43298	0.35507		558.6	0.98226	0.5879	0.1595
	408.8	0.29409	0.43222	0.35784		558.8	0.9825	0.5917	0.16292
	409	0.29413	0.431	0.35677		559	0.98219	0.5964	0.1665
	409.2	0.29367	0.42987	0.35923		559.2	0.98306	0.60285	0.16982
	409.4	0.29332	0.43193	0.36298		559.4	0.98683	0.60877	0.17297
	409.6	0.2945	0.43089	0.36547		559.6	0.98629	0.61243	0.1764
	409.8	0.29408	0.43133	0.36105		559.8	0.98568	0.61605	0.18013
	410	0.29493	0.42946	0.35933		560	0.98516	0.6217	0.18283
	410.2	0.29558	0.42871	0.36144		560.2	0.98569	0.62781	0.18638
	410.4	0.29443	0.42635	0.36263		560.4	0.98729	0.63197	0.19066
	410.6	0.2933	0.42648	0.36365		560.6	0.98941	0.63554	0.1956
	410.8	0.29405	0.42438	0.36435		560.8	0.99085	0.64222	0.19856
	411	0.29599	0.42154	0.36841		561	0.98917	0.6488	0.20305
	411.2	0.29693	0.41848	0.36904		561.2	0.99009	0.65376	0.20762
	411.4	0.29818	0.41625	0.36881		561.4	0.99137	0.65719	0.21212
	411.6	0.29666	0.41459	0.36609		561.6	0.99296	0.66055	0.21465
	411.8	0.29713	0.41415	0.36658		561.8	0.99281	0.66492	0.21816
	412	0.29715	0.41318	0.3678		562	0.99486	0.66884	0.22187
	412.2	0.29996	0.41333	0.36847		562.2	0.9963	0.67529	0.22633
	412.4	0.30028	0.41156	0.36746		562.4	0.99788	0.67989	0.23162
	412.6	0.30032	0.41097	0.36812		562.6	0.99518	0.68412	0.23747
	412.8	0.29962	0.40872	0.3698		562.8	0.99493	0.68731	0.24241
	413	0.30063	0.40837	0.37165		563	0.99672	0.69266	0.24617
	413.2	0.30193	0.40895	0.37182		563.2	0.99827	0.6993	0.25069
	413.4	0.30167	0.40743	0.37445		563.4	0.99619	0.70377	0.2557
	413.6	0.30322	0.4039	0.37314		563.6	0.9958	0.70627	0.26041
	413.8	0.30404	0.40275	0.37187		563.8	0.99831	0.70996	0.26497
	414	0.3064	0.4039	0.37288		564	0.99884	0.71426	0.27043
	414.2	0.30677	0.40175	0.37616		564.2	0.99636	0.72137	0.27625
	414.4	0.30778	0.39959	0.37471		564.4	0.99583	0.72746	0.28098
	414.6	0.30931	0.39725	0.37339		564.6	0.9979	0.73382	0.28571
	414.8	0.30962	0.39419	0.37549		564.8	0.99963	0.73611	0.29058
	415	0.31058	0.39276	0.37867		565	0.99972	0.74064	0.29625
	415.2	0.31217	0.39201	0.3808		565.2	1	0.74592	0.30282
	415.4	0.31569	0.39162	0.37958		565.4	0.99936	0.75069	0.30969
	415.6	0.31753	0.39062	0.3779		565.6	0.9964	0.75424	0.31469
	415.8	0.31731	0.39295	0.37916		565.8	0.99646	0.75855	0.31937
	416	0.31678	0.39199	0.37994		566	0.9964	0.76346	0.3245
	416.2	0.31963	0.39061	0.37799		566.2	0.99765	0.76693	0.33208
	416.4	0.32239	0.3875	0.37578		566.4	0.99487	0.77231	0.33802
	416.6	0.32436	0.38551	0.37921		566.6	0.99576	0.77635	0.34354
	416.8	0.32509	0.38271	0.38233		566.8	0.99575	0.78161	0.34872
	417	0.32814	0.38224	0.38237		567	0.99798	0.78571	0.35571
	417.2	0.32943	0.38242	0.38029		567.2	0.99747	0.78923	0.36126
	417.4	0.33112	0.38352	0.38097		567.4	0.99729	0.79188	0.36671
	417.6	0.33141	0.38168	0.38064		567.6	0.99737	0.79654	0.37304
	417.8	0.33204	0.3793	0.38236		567.8	0.99618	0.80262	0.38069
	418	0.33265	0.37591	0.38351		568	0.99666	0.80511	0.38764
	418.2	0.33511	0.37489	0.38414		568.2	0.9968	0.80955	0.39444
	418.4	0.33623	0.3742	0.38142		568.4	0.99657	0.81364	0.40067
	418.6	0.33847	0.37296	0.37972		568.6	0.99387	0.81818	0.4069
	418.8	0.34008	0.37258	0.3803		568.8	0.99394	0.82104	0.41237
	419	0.3408	0.37394	0.38211		569	0.9945	0.82529	0.41901
	419.2	0.34154	0.37361	0.38231		569.2	0.99489	0.82852	0.42678
	419.4	0.3447	0.37141	0.381		569.4	0.99375	0.83242	0.4338
	419.6	0.34836	0.36961	0.38059		569.6	0.99245	0.83587	0.44027
	419.8	0.3506	0.36977	0.38195		569.8	0.99123	0.84087	0.44733
	420	0.35325	0.3682	0.38203		570	0.99112	0.84563	0.455
	420.2	0.35475	0.36626	0.38236		570.2	0.99078	0.85145	0.46264
	420.4	0.35683	0.36495	0.38272		570.4	0.99057	0.85592	0.47051
	420.6	0.36027	0.36372	0.38208		570.6	0.99055	0.8569	0.4787
	420.8	0.36017	0.36417	0.38035		570.8	0.98918	0.8573	0.48352
	421	0.35938	0.36349	0.37883		571	0.98685	0.86121	0.48993
	421.2	0.36235	0.36453	0.38039		571.2	0.98561	0.86709	0.49597
	421.4	0.36689	0.3633	0.38346		571.4	0.98846	0.87055	0.50434
	421.6	0.36906	0.3621	0.38552		571.6	0.98959	0.87293	0.51049
	421.8	0.37149	0.36114	0.38393		571.8	0.98924	0.87584	0.51867
	422	0.37331	0.36197	0.38216		572	0.98565	0.87923	0.52626
	422.2	0.37459	0.36119	0.38345		572.2	0.98414	0.88376	0.53309
	422.4	0.37657	0.35857	0.38568		572.4	0.98172	0.88783	0.5397
	422.6	0.37775	0.35871	0.38518		572.6	0.98008	0.88984	0.54708
	422.8	0.37893	0.35969	0.38495		572.8	0.97943	0.89068	0.55702
	423	0.38242	0.35899	0.38368		573	0.98012	0.89407	0.5638
	423.2	0.38356	0.35816	0.38463		573.2	0.98096	0.89883	0.57101
	423.4	0.38569	0.35771	0.38336		573.4	0.98042	0.90441	0.57871
	423.6	0.38932	0.35599	0.38365		573.6	0.98103	0.90767	0.58658
	423.8	0.39216	0.35399	0.38211		573.8	0.97943	0.91057	0.5929
	424	0.39268	0.35438	0.38505		574	0.97815	0.91304	0.5999
	424.2	0.395	0.35742	0.38384		574.2	0.97741	0.91574	0.60664
	424.4	0.39965	0.35663	0.3814		574.4	0.97624	0.9187	0.61396
	424.6	0.40277	0.35357	0.37698		574.6	0.97414	0.92162	0.62081
	424.8	0.40416	0.35079	0.37984		574.8	0.97206	0.92332	0.62937
	425	0.4024	0.35326	0.38075		575	0.97298	0.9265	0.63832
	425.2	0.40487	0.35371	0.38098		575.2	0.97297	0.93179	0.64697
	425.4	0.40941	0.35394	0.38061		575.4	0.97434	0.93517	0.65351
	425.6	0.41149	0.35295	0.38399		575.6	0.97277	0.93542	0.66049
	425.8	0.41262	0.35313	0.38355		575.8	0.96998	0.93675	0.66923
	426	0.41632	0.35078	0.38121		576	0.96485	0.94027	0.67678
	426.2	0.4207	0.35064	0.3797		576.2	0.96286	0.94284	0.68314
	426.4	0.42299	0.35034	0.38138		576.4	0.96332	0.94454	0.68818
	426.6	0.42578	0.35057	0.38068		576.6	0.96409	0.94531	0.69266
	426.8	0.42833	0.35196	0.38069		576.8	0.96169	0.94891	0.70055
	427	0.43127	0.35114	0.37979		577	0.96024	0.9535	0.70722
	427.2	0.4319	0.35045	0.37975		577.2	0.95857	0.95637	0.71361
	427.4	0.4319	0.35043	0.37948		577.4	0.95751	0.95471	0.71862
	427.6	0.43514	0.35363	0.38064		577.6	0.95548	0.95732	0.72739
	427.8	0.43922	0.35352	0.38041		577.8	0.95496	0.96113	0.73284
	428	0.44226	0.3504	0.3803		578	0.95228	0.96327	0.73824
	428.2	0.44367	0.34926	0.37971		578.2	0.9504	0.96486	0.74578
	428.4	0.44602	0.35032	0.37774		578.4	0.94902	0.96824	0.7525
	428.6	0.44761	0.35397	0.37832		578.6	0.94817	0.97033	0.7587
	428.8	0.45096	0.35365	0.37858		578.8	0.94886	0.97113	0.76538
	429	0.45582	0.35392	0.37918		579	0.94785	0.97191	0.77297
	429.2	0.45899	0.35557	0.37757		579.2	0.9464	0.97231	0.77683
	429.4	0.46275	0.35641	0.37757		579.4	0.94244	0.97264	0.7825
	429.6	0.4655	0.35443	0.37509		579.6	0.94195	0.97707	0.78829
	429.8	0.46881	0.35319	0.37616		579.8	0.9417	0.97877	0.79323
	430	0.47004	0.35429	0.37557		580	0.94229	0.97988	0.79688
	430.2	0.47232	0.35447	0.37357		580.2	0.93947	0.97939	0.80326
	430.4	0.47303	0.35527	0.37371		580.4	0.93584	0.9816	0.8094
	430.6	0.47702	0.35689	0.37437		580.6	0.93321	0.98253	0.81731
	430.8	0.4798	0.35899	0.37414		580.8	0.93211	0.98362	0.82173
	431	0.48492	0.35981	0.37352		581	0.93357	0.98566	0.82557
	431.2	0.488	0.3596	0.37237		581.2	0.93184	0.98785	0.83013
	431.4	0.492	0.3593	0.37188		581.4	0.9283	0.98816	0.83517
	431.6	0.49263	0.36217	0.37169		581.6	0.9242	0.98885	0.84039
	431.8	0.49487	0.3638	0.37288		581.8	0.92619	0.98997	0.84529
	432	0.49658	0.3631	0.37034		582	0.92516	0.99086	0.85148
	432.2	0.50052	0.3601	0.36902		582.2	0.92461	0.98928	0.85438
	432.4	0.50166	0.36192	0.36815		582.4	0.92192	0.99035	0.8589
	432.6	0.50424	0.36358	0.3688		582.6	0.92086	0.9906	0.86247
	432.8	0.50737	0.36605	0.36858		582.8	0.91772	0.99262	0.86649
	433	0.51225	0.3657	0.36816		583	0.91347	0.9929	0.87192
	433.2	0.51506	0.36716	0.36846		583.2	0.91167	0.99452	0.87665
	433.4	0.51692	0.36771	0.36551		583.4	0.91213	0.9933	0.88061
	433.6	0.51918	0.36895	0.36368		583.6	0.91294	0.99446	0.88381
	433.8	0.52347	0.36965	0.36274		583.8	0.9101	0.99616	0.88814
	434	0.53047	0.3705	0.36417		584	0.9094	0.99967	0.89034
	434.2	0.53108	0.37197	0.36306		584.2	0.90889	1	0.89337
	434.4	0.53301	0.37272	0.36385		584.4	0.9073	0.99883	0.89812
	434.6	0.53629	0.37235	0.36331		584.6	0.9045	0.99548	0.90202
	434.8	0.53918	0.3729	0.36175		584.8	0.90233	0.99703	0.9048
	435	0.54085	0.37578	0.36156		585	0.89892	0.9978	0.90715
	435.2	0.54512	0.37929	0.36066		585.2	0.89624	0.99686	0.91193
	435.4	0.55034	0.38021	0.36115		585.4	0.89564	0.99321	0.91501
	435.6	0.55151	0.38142	0.35958		585.6	0.89754	0.99414	0.91646
	435.8	0.5573	0.38293	0.35803		585.8	0.89567	0.99445	0.91978
	436	0.56067	0.38346	0.3573		586	0.89159	0.99505	0.92563
	436.2	0.56387	0.38372	0.35731		586.2	0.88702	0.99553	0.93078
	436.4	0.5647	0.38521	0.35672		586.4	0.888	0.99492	0.93198
	436.6	0.56895	0.38803	0.35439		586.6	0.88684	0.99455	0.93504
	436.8	0.57288	0.38936	0.3546		586.8	0.88724	0.99436	0.93621
	437	0.57594	0.39095	0.35442		587	0.88449	0.99726	0.93885
	437.2	0.57866	0.39432	0.3511		587.2	0.88472	0.99693	0.94032
	437.4	0.58022	0.39451	0.35114		587.4	0.88258	0.99741	0.94355
	437.6	0.58384	0.39489	0.35109		587.6	0.88108	0.99778	0.94534
	437.8	0.58426	0.39555	0.35208		587.8	0.87497	0.99867	0.94973
	438	0.58667	0.4002	0.34952		588	0.87294	0.99565	0.95658
	438.2	0.58873	0.40118	0.34915		588.2	0.87189	0.9948	0.95979
	438.4	0.59529	0.4021	0.34768		588.4	0.87298	0.99472	0.95877
	438.6	0.60024	0.40235	0.34685		588.6	0.87369	0.9943	0.96109
	438.8	0.60225	0.40527	0.34638		588.8	0.87284	0.99475	0.96442
	439	0.60207	0.40889	0.34662		589	0.86912	0.99557	0.96433
	439.2	0.60445	0.41198	0.34424		589.2	0.86543	0.99633	0.96507
	439.4	0.61064	0.41295	0.34284		589.4	0.8627	0.99436	0.97067
	439.6	0.61613	0.41423	0.3416		589.6	0.85972	0.99491	0.97404
	439.8	0.62006	0.41595	0.34234		589.8	0.85829	0.99224	0.97361
	440	0.62391	0.41771	0.34317		590	0.85669	0.99055	0.97424
	440.2	0.62658	0.41937	0.3433		590.2	0.85511	0.98841	0.97697
	440.4	0.62929	0.42059	0.34017		590.4	0.85371	0.98803	0.97827
	440.6	0.63066	0.42226	0.33852		590.6	0.85177	0.98605	0.98179
	440.8	0.63533	0.42377	0.33888		590.8	0.84994	0.98636	0.9833
	441	0.6375	0.42592	0.33904		591	0.84766	0.98821	0.9866
	441.2	0.64383	0.42703	0.3369		591.2	0.84699	0.98927	0.98648
	441.4	0.64788	0.42953	0.33806		591.4	0.84533	0.98552	0.98762
	441.6	0.6524	0.42916	0.33807		591.6	0.8452	0.98451	0.98619
	441.8	0.65227	0.43364	0.33622		591.8	0.8429	0.98573	0.98757
	442	0.65633	0.43658	0.33439		592	0.84054	0.98762	0.98806
	442.2	0.6573	0.4401	0.33281		592.2	0.83622	0.98555	0.99055
	442.4	0.66024	0.43963	0.33268		592.4	0.83474	0.98196	0.99209
	442.6	0.66364	0.44382	0.32999		592.6	0.83256	0.97949	0.99285
	442.8	0.66943	0.44534	0.33086		592.8	0.83091	0.97819	0.99304
	443	0.6725	0.44622	0.32923		593	0.83074	0.97933	0.99396
	443.2	0.6764	0.44749	0.32903		593.2	0.83093	0.97819	0.99773
	443.4	0.67966	0.45114	0.32649		593.4	0.82869	0.9786	0.99715
	443.6	0.68386	0.45634	0.32793		593.6	0.82497	0.97529	0.99663
	443.8	0.68568	0.45797	0.32863		593.8	0.8222	0.97335	0.99566
	444	0.68689	0.45903	0.32809		594	0.81939	0.97167	0.9972
	444.2	0.68883	0.45862	0.32663		594.2	0.81625	0.97453	0.99719
	444.4	0.69459	0.46246	0.32715		594.4	0.8147	0.97348	0.9967
	444.6	0.69853	0.46527	0.32614		594.6	0.81299	0.96987	0.99731
	444.8	0.70227	0.46893	0.32594		594.8	0.81263	0.96578	0.99732
	445	0.70445	0.46907	0.32491		595	0.81092	0.96527	0.99865
	445.2	0.70675	0.47161	0.32458		595.2	0.80854	0.96534	0.99926
	445.4	0.70939	0.47393	0.32225		595.4	0.80449	0.96559	1
	445.6	0.71471	0.47804	0.32192		595.6	0.80031	0.96675	0.99834
	445.8	0.71864	0.47931	0.32		595.8	0.79878	0.96533	0.99654
	446	0.72231	0.48221	0.31934		596	0.79705	0.96199	0.99507
	446.2	0.72557	0.4838	0.31975		596.2	0.79666	0.9602	0.99661
	446.4	0.72849	0.48609	0.31952		596.4	0.79649	0.96065	0.99813
	446.6	0.73272	0.48996	0.31877		596.6	0.79668	0.96026	0.99851
	446.8	0.73579	0.49339	0.32002		596.8	0.79413	0.95604	0.99633
	447	0.73984	0.4941	0.32043		597	0.79092	0.95406	0.99403
	447.2	0.74124	0.49523	0.31863		597.2	0.78749	0.95161	0.99195
	447.4	0.74632	0.50103	0.31669		597.4	0.7861	0.95352	0.99115
	447.6	0.74928	0.50315	0.31698		597.6	0.78415	0.95184	0.99246
	447.8	0.75225	0.50242	0.31847		597.8	0.78319	0.95144	0.99244
	448	0.75445	0.5036	0.31904		598	0.7785	0.94626	0.98798
	448.2	0.75985	0.5125	0.31802		598.2	0.77496	0.94402	0.98718
	448.4	0.7641	0.51682	0.31589		598.4	0.77152	0.94185	0.98908
	448.6	0.76545	0.51838	0.31547		598.6	0.77098	0.9433	0.98954
	448.8	0.76975	0.51718	0.31573		598.8	0.77035	0.94164	0.98366
	449	0.77443	0.51943	0.3154		599	0.76969	0.93995	0.98077
	449.2	0.7771	0.52133	0.3165		599.2	0.7671	0.93635	0.98226
	449.4	0.77733	0.52458	0.31721		599.4	0.76554	0.93662	0.98492
	449.6	0.77598	0.52715	0.31597		599.6	0.76471	0.93458	0.98192
	449.8	0.77667	0.52856	0.31423		599.8	0.76228	0.93347	0.97741
	450	0.78223	0.53128	0.31468		600	0.75744	0.93146	0.97755
	450.2	0.79067	0.53388	0.31369		600.2	0.75343	0.92953	0.97786
	450.4	0.79408	0.53625	0.31274		600.4	0.75239	0.92539	0.97449
	450.6	0.79644	0.53692	0.31286		600.6	0.75011	0.92239	0.9731
	450.8	0.7974	0.54246	0.31469		600.8	0.747	0.9232	0.97374
	451	0.79887	0.54859	0.31453		601	0.74532	0.92288	0.97249
	451.2	0.80362	0.55301	0.31482		601.2	0.74419	0.92128	0.97018
	451.4	0.80955	0.55309	0.31432		601.4	0.74356	0.91718	0.97036
	451.6	0.81179	0.55575	0.31344		601.6	0.74194	0.91607	0.97059
	451.8	0.8125	0.55777	0.31138		601.8	0.74099	0.91493	0.96876
	452	0.81682	0.55941	0.31237		602	0.73686	0.91359	0.96529
	452.2	0.82224	0.56133	0.31323		602.2	0.73616	0.91092	0.96175
	452.4	0.8239	0.56412	0.31535		602.4	0.73498	0.90906	0.95963
	452.6	0.82787	0.56734	0.31402		602.6	0.73246	0.90663	0.95785
	452.8	0.83108	0.57151	0.3152		602.8	0.72921	0.90434	0.95855
	453	0.83456	0.57669	0.31693		603	0.72634	0.90328	0.95929
	453.2	0.83599	0.58061	0.31828		603.2	0.72495	0.90139	0.95532
	453.4	0.83871	0.58343	0.31745		603.4	0.72217	0.90162	0.95054
	453.6	0.84176	0.58648	0.31687		603.6	0.72022	0.90024	0.94987
	453.8	0.84533	0.58729	0.31523		603.8	0.71583	0.89886	0.95016
	454	0.84995	0.5895	0.31426		604	0.71401	0.89437	0.94501
	454.2	0.85207	0.59238	0.31488		604.2	0.7109	0.89438	0.9413
	454.4	0.85378	0.59436	0.31676		604.4	0.71117	0.89147	0.94022
	454.6	0.85498	0.59739	0.31658		604.6	0.70835	0.8899	0.93968
	454.8	0.8589	0.60324	0.31887		604.8	0.70606	0.88543	0.94006
	455	0.86058	0.60715	0.32139		605	0.70313	0.88521	0.93967
	455.2	0.86262	0.6057	0.32232		605.2	0.70345	0.8834	0.93839
	455.4	0.86427	0.60818	0.3215		605.4	0.70269	0.88322	0.9344
	455.6	0.87095	0.61353	0.32123		605.6	0.69913	0.88005	0.93337
	455.8	0.87464	0.617	0.32248		605.8	0.69648	0.88134	0.93284
	456	0.87739	0.61875	0.32196		606	0.69387	0.87864	0.93363
	456.2	0.87709	0.62156	0.32371		606.2	0.69212	0.87647	0.9318
	456.4	0.88113	0.62642	0.32406		606.4	0.6905	0.87228	0.92845
	456.6	0.88383	0.6296	0.3254		606.6	0.68941	0.87413	0.92477
	456.8	0.88583	0.63014	0.32478		606.8	0.68925	0.872	0.92084
	457	0.89128	0.63069	0.32608		607	0.68558	0.87092	0.91893
	457.2	0.89273	0.63303	0.32552		607.2	0.68104	0.86872	0.91665
	457.4	0.89094	0.63839	0.32668		607.4	0.67824	0.866	0.91758
	457.6	0.89048	0.64236	0.32874		607.6	0.67742	0.86456	0.91467
	457.8	0.89824	0.64543	0.33109		607.8	0.67803	0.86295	0.91449
	458	0.90182	0.64655	0.33222		608	0.67412	0.8616	0.91083
	458.2	0.90215	0.64873	0.33113		608.2	0.67288	0.85733	0.9094
	458.4	0.90264	0.65174	0.33197		608.4	0.66989	0.85675	0.90665
	458.6	0.90567	0.65468	0.33378		608.6	0.66785	0.85674	0.90657
	458.8	0.90805	0.65796	0.33363		608.8	0.66427	0.85546	0.90465
	459	0.90827	0.66145	0.3337		609	0.66288	0.85156	0.90568
	459.2	0.90907	0.66478	0.33747		609.2	0.65965	0.84795	0.90564
	459.4	0.9167	0.66691	0.33947		609.4	0.65719	0.84725	0.90373
	459.6	0.91963	0.6689	0.33819		609.6	0.65582	0.84736	0.89805
	459.8	0.91797	0.67147	0.33841		609.8	0.65468	0.84709	0.896
	460	0.91764	0.67513	0.34034		610	0.65256	0.84543	0.89434
	460.2	0.92433	0.68013	0.3406		610.2	0.65161	0.84396	0.89431
	460.4	0.9286	0.68296	0.34338		610.4	0.64986	0.84121	0.89236
	460.6	0.93156	0.68468	0.34524		610.6	0.64703	0.83698	0.89057
	460.8	0.93255	0.68737	0.34676		610.8	0.64584	0.83157	0.88617
	461	0.93367	0.69021	0.34633		611	0.64377	0.83133	0.88542
	461.2	0.93288	0.69138	0.34759		611.2	0.64261	0.83083	0.88441
	461.4	0.93684	0.69373	0.34674		611.4	0.63951	0.83149	0.88389
	461.6	0.93818	0.69904	0.34881		611.6	0.63541	0.82857	0.8781
	461.8	0.9398	0.69995	0.35056		611.8	0.63214	0.82873	0.87517
	462	0.93679	0.70039	0.35357		612	0.63328	0.82674	0.87361
	462.2	0.93733	0.7009	0.35432		612.2	0.63318	0.82336	0.87407
	462.4	0.93723	0.70519	0.35633		612.4	0.62895	0.82174	0.87336
	462.6	0.93942	0.70752	0.35626		612.6	0.62522	0.82157	0.87303
	462.8	0.94056	0.71155	0.35817		612.8	0.62361	0.82049	0.8709
	463	0.94471	0.71394	0.36005		613	0.62339	0.81691	0.86885
	463.2	0.94618	0.71778	0.36181		613.2	0.6217	0.81496	0.86639
	463.4	0.94885	0.72209	0.36232		613.4	0.61899	0.81242	0.8649
	463.6	0.95141	0.72613	0.36311		613.6	0.61672	0.80991	0.86221
	463.8	0.95391	0.72972	0.36376		613.8	0.61514	0.80864	0.86165
	464	0.95539	0.73262	0.36604		614	0.61337	0.80777	0.86116
	464.2	0.95821	0.73502	0.36837		614.2	0.60958	0.80622	0.85868
	464.4	0.96169	0.73679	0.3721		614.4	0.6071	0.80343	0.85454
	464.6	0.96311	0.73988	0.37281		614.6	0.6062	0.80014	0.85251
	464.8	0.96447	0.7435	0.37373		614.8	0.60356	0.79771	0.85189
	465	0.96657	0.74895	0.37451		615	0.6012	0.79573	0.84935
	465.2	0.96884	0.75191	0.37941		615.2	0.59881	0.79317	0.846
	465.4	0.9701	0.75338	0.3819		615.4	0.59645	0.79115	0.84528
	465.6	0.97123	0.7541	0.38494		615.6	0.59192	0.79072	0.84459
	465.8	0.97097	0.75709	0.38614		615.8	0.59054	0.78964	0.8433
	466	0.97185	0.75796	0.38726		616	0.58832	0.7886	0.83981
	466.2	0.97096	0.76026	0.38585		616.2	0.58722	0.78621	0.83832
	466.4	0.97124	0.7654	0.38675		616.4	0.58555	0.78441	0.83662
	466.6	0.97032	0.76967	0.3882		616.6	0.58597	0.78069	0.83531
	466.8	0.97035	0.77056	0.39094		616.8	0.5832	0.77833	0.83309
	467	0.96739	0.77065	0.39105		617	0.58038	0.77899	0.83298
	467.2	0.96617	0.77185	0.39175		617.2	0.57659	0.77788	0.82893
	467.4	0.96931	0.77614	0.39441		617.4	0.57363	0.77589	0.82489
	467.6	0.97385	0.77969	0.39929		617.6	0.57111	0.77163	0.82373
	467.8	0.97707	0.78277	0.40128		617.8	0.56929	0.77103	0.82538
	468	0.98063	0.78658	0.40207		618	0.56805	0.76907	0.82368
	468.2	0.98043	0.79024	0.40453		618.2	0.56702	0.76834	0.82037
	468.4	0.98093	0.79376	0.40815		618.4	0.56475	0.76591	0.81633
	468.6	0.98234	0.79447	0.41088		618.6	0.56291	0.76424	0.81486
	468.8	0.98554	0.79767	0.41149		618.8	0.56044	0.76243	0.81481
	469	0.98451	0.80081	0.4147		619	0.55756	0.76033	0.81605
	469.2	0.98477	0.80543	0.41786		619.2	0.55347	0.75732	0.81132
	469.4	0.98484	0.80781	0.41976		619.4	0.5522	0.75319	0.80811
	469.6	0.9845	0.80926	0.42272		619.6	0.55167	0.75176	0.80605
	469.8	0.98553	0.81285	0.42643		619.8	0.54998	0.74963	0.80611
	470	0.9873	0.81726	0.42712		620	0.54591	0.75011	0.80563
	470.2	0.98947	0.81811	0.42672		620.2	0.54303	0.74601	0.80295
	470.4	0.99241	0.81942	0.42903		620.4	0.54033	0.74601	0.80164
	470.6	0.99517	0.82268	0.43214		620.6	0.53794	0.74236	0.80013
	470.8	0.99292	0.82615	0.43423		620.8	0.53754	0.74181	0.79953
	471	0.99335	0.8296	0.43705		621	0.53818	0.73725	0.79617
	471.2	0.99623	0.83196	0.44004		621.2	0.53578	0.73717	0.79364
	471.4	0.99808	0.83482	0.44344		621.4	0.53053	0.73642	0.79239
	471.6	0.99867	0.8392	0.44681		621.6	0.52874	0.73403	0.79204
	471.8	0.99913	0.84525	0.44835		621.8	0.52717	0.72923	0.79233
	472	0.99581	0.84701	0.45014		622	0.52465	0.7277	0.79124
	472.2	0.99222	0.84432	0.44948		622.2	0.52335	0.72719	0.78817
	472.4	0.99221	0.84499	0.45239		622.4	0.52392	0.72671	0.7871
	472.6	0.99104	0.84527	0.4537		622.6	0.5215	0.72563	0.78824
	472.8	0.98874	0.8495	0.45768		622.8	0.51708	0.72353	0.7894
	473	0.99045	0.85277	0.45866		623	0.51451	0.72018	0.78505
	473.2	0.99166	0.85286	0.46274		623.2	0.51362	0.7164	0.78455
	473.4	0.99083	0.85199	0.46509		623.4	0.51193	0.71631	0.78497
	473.6	0.99376	0.85499	0.46714		623.6	0.50911	0.71499	0.7829
	473.8	0.99696	0.86206	0.46879		623.8	0.50648	0.7138	0.77574
	474	0.99639	0.86608	0.47135		624	0.50481	0.71022	0.77494
	474.2	0.99365	0.86919	0.47256		624.2	0.50493	0.70919	0.77555
	474.4	0.99616	0.8712	0.47677		624.4	0.50436	0.70683	0.77499
	474.6	0.99763	0.87457	0.48197		624.6	0.50193	0.70452	0.77186
	474.8	0.99883	0.87721	0.48458		624.8	0.49944	0.7028	0.77035
	475	0.9991	0.88021	0.48525		625	0.49645	0.70192	0.7675
	475.2	1	0.88266	0.48787		625.2	0.49405	0.70024	0.76595
	475.4	0.9988	0.88549	0.4918		625.4	0.4908	0.69772	0.76505
	475.6	0.99834	0.88682	0.49403		625.6	0.49224	0.69677	0.76517
	475.8	0.99611	0.88581	0.49416		625.8	0.49107	0.69756	0.76374
	476	0.99526	0.88775	0.49811		626	0.48749	0.69503	0.76096
	476.2	0.99611	0.89079	0.50279		626.2	0.48241	0.68964	0.75905
	476.4	0.99715	0.89376	0.50596		626.4	0.48128	0.68779	0.75948
	476.6	0.99807	0.89527	0.50756		626.6	0.47918	0.68884	0.75989
	476.8	0.9953	0.89864	0.51263		626.8	0.4787	0.68839	0.75922
	477	0.99539	0.90061	0.51344		627	0.47848	0.68661	0.75521
	477.2	0.995	0.90245	0.5133		627.2	0.47762	0.68279	0.75269
	477.4	0.99597	0.9043	0.51393		627.4	0.47347	0.67872	0.74753
	477.6	0.99742	0.90863	0.51813		627.6	0.47278	0.67689	0.74747
	477.8	0.99682	0.91177	0.52004		627.8	0.47001	0.67656	0.74988
	478	0.99718	0.91406	0.5249		628	0.46836	0.67392	0.7527
	478.2	0.99579	0.91441	0.52659		628.2	0.4669	0.67187	0.74959
	478.4	0.99663	0.91793	0.52962		628.4	0.4675	0.67236	0.74765
	478.6	0.99258	0.92077	0.53204		628.6	0.46306	0.6709	0.74596
	478.8	0.99374	0.92002	0.53495		628.8	0.45835	0.66813	0.744
	479	0.99729	0.92142	0.53856		629	0.4575	0.66332	0.73965
	479.2	0.9977	0.92435	0.54102		629.2	0.45826	0.66074	0.73944
	479.4	0.9932	0.92659	0.54344		629.4	0.45565	0.6611	0.73804
	479.6	0.99074	0.9274	0.54514		629.6	0.45222	0.6593	0.7355
	479.8	0.9896	0.92703	0.54741		629.8	0.45143	0.6545	0.73214
	480	0.9896	0.92835	0.54918		630	0.45011	0.64998	0.73174
	480.2	0.98839	0.92928	0.55142		630.2	0.44775	0.65046	0.73331
	480.4	0.98834	0.93188	0.55546		630.4	0.44611	0.64842	0.73218
	480.6	0.98725	0.93352	0.55922		630.6	0.44768	0.64714	0.72981
	480.8	0.98495	0.93351	0.56233		630.8	0.44366	0.64342	0.7271
	481	0.98292	0.93421	0.56361		631	0.43989	0.64471	0.72674
	481.2	0.98448	0.9353	0.56756		631.2	0.43797	0.64176	0.72627
	481.4	0.98609	0.94045	0.5716		631.4	0.43805	0.63918	0.72492
	481.6	0.9841	0.9434	0.57498		631.6	0.43375	0.63569	0.72237
	481.8	0.98084	0.9453	0.57406		631.8	0.43169	0.6346	0.72062
	482	0.97881	0.94526	0.58003		632	0.43109	0.63108	0.7178
	482.2	0.97634	0.94815	0.58331		632.2	0.42928	0.6273	0.71562
	482.4	0.97484	0.95024	0.58393		632.4	0.42721	0.62677	0.71309
	482.6	0.97414	0.9493	0.58196		632.6	0.42584	0.62435	0.71498
	482.8	0.97203	0.94733	0.58684		632.8	0.42389	0.624	0.7144
	483	0.97127	0.94917	0.59004		633	0.42174	0.62372	0.71369
	483.2	0.96852	0.95277	0.59229		633.2	0.41949	0.62253	0.70932
	483.4	0.96666	0.95377	0.59645		633.4	0.41686	0.61952	0.70788
	483.6	0.96443	0.95354	0.60097		633.6	0.41485	0.61725	0.70449
	483.8	0.96658	0.95512	0.60268		633.8	0.41228	0.61354	0.70079
	484	0.96736	0.9585	0.60253		634	0.40885	0.60895	0.69932
	484.2	0.96542	0.96132	0.60717		634.2	0.40902	0.60918	0.6989
	484.4	0.96112	0.9598	0.61072		634.4	0.40929	0.60829	0.69789
	484.6	0.95582	0.9619	0.61265		634.6	0.40779	0.60567	0.69341
	484.8	0.95692	0.96691	0.61343		634.8	0.40234	0.60249	0.69174
	485	0.95649	0.96692	0.61564		635	0.39966	0.60179	0.69245
	485.2	0.95476	0.96481	0.6201		635.2	0.39805	0.59577	0.69479
	485.4	0.95226	0.96742	0.62405		635.4	0.39942	0.59333	0.69461
	485.6	0.95178	0.97607	0.62724		635.6	0.40021	0.59254	0.69122
	485.8	0.94847	0.97507	0.62587		635.8	0.3984	0.59332	0.68801
	486	0.9453	0.97084	0.62798		636	0.39512	0.5885	0.68512
	486.2	0.94503	0.97069	0.63155		636.2	0.39218	0.58741	0.68379
	486.4	0.94365	0.9742	0.63759		636.4	0.38983	0.58698	0.68403
	486.6	0.94044	0.97361	0.64045		636.6	0.38724	0.58631	0.68377
	486.8	0.93671	0.97286	0.64303		636.8	0.38626	0.58285	0.67862
	487	0.9347	0.97677	0.64543		637	0.38603	0.58024	0.6758
	487.2	0.9334	0.98306	0.6465		637.2	0.38667	0.58076	0.67357
	487.4	0.9321	0.98234	0.64867		637.4	0.38374	0.57927	0.67393
	487.6	0.93011	0.98284	0.65345		637.6	0.38227	0.57644	0.66935
	487.8	0.92811	0.98379	0.65692		637.8	0.38105	0.5734	0.66987
	488	0.92675	0.98827	0.65825		638	0.37998	0.57142	0.67034
	488.2	0.92256	0.98571	0.65917		638.2	0.37632	0.57125	0.67059
	488.4	0.91698	0.98661	0.66151		638.4	0.37458	0.56864	0.66672
	488.6	0.91324	0.98715	0.66361		638.6	0.3746	0.56605	0.66256
	488.8	0.91416	0.98756	0.66716		638.8	0.37258	0.5624	0.66413
	489	0.91122	0.98755	0.66947		639	0.36954	0.56152	0.6634
	489.2	0.90773	0.99071	0.67208		639.2	0.36766	0.55769	0.66074
	489.4	0.90606	0.99164	0.67718		639.4	0.36603	0.5556	0.65624
	489.6	0.90585	0.98938	0.68248		639.6	0.36575	0.55368	0.65519
	489.8	0.90198	0.98986	0.68485		639.8	0.36437	0.55441	0.65399
	490	0.89662	0.99298	0.68363		640	0.36273	0.5535	0.65435
	490.2	0.89266	0.99671	0.68502		640.2	0.35938	0.55246	0.65339
	490.4	0.8872	0.99737	0.68839		640.4	0.35882	0.5485	0.6481
	490.6	0.88457	0.9971	0.69251		640.6	0.35798	0.54801	0.64361
	490.8	0.88111	0.99566	0.69541		640.8	0.35617	0.5467	0.64384
	491	0.87813	0.99493	0.69862		641	0.35437	0.54382	0.64487
	491.2	0.87187	0.99235	0.70011		641.2	0.35342	0.53876	0.64221
	491.4	0.86939	0.99176	0.69958		641.4	0.35296	0.53723	0.6409
	491.6	0.86662	0.99279	0.6992		641.6	0.34992	0.53691	0.64061
	491.8	0.86454	0.99346	0.70007		641.8	0.34893	0.53525	0.63832
	492	0.85753	0.99207	0.70454		642	0.34744	0.5321	0.63431
	492.2	0.85331	0.99227	0.71103		642.2	0.34697	0.5316	0.631
	492.4	0.84858	0.99335	0.71519		642.4	0.34459	0.53079	0.63012
	492.6	0.84664	0.99196	0.7153		642.6	0.34212	0.52909	0.6274
	492.8	0.84282	0.99047	0.71821		642.8	0.33911	0.52546	0.62827
	493	0.8407	0.99442	0.72257		643	0.33797	0.5256	0.62777
	493.2	0.83757	0.99644	0.72409		643.2	0.33818	0.52386	0.62958
	493.4	0.8317	0.99714	0.72394		643.4	0.33868	0.52241	0.62571
	493.6	0.82618	0.99371	0.72593		643.6	0.33819	0.51952	0.62138
	493.8	0.82037	0.99392	0.73121		643.8	0.33808	0.51883	0.61773
	494	0.82002	0.99324	0.73281		644	0.33635	0.51637	0.61612
	494.2	0.81698	0.99596	0.73452		644.2	0.33411	0.51167	0.61468
	494.4	0.81512	0.99692	0.73322		644.4	0.33099	0.50763	0.61316
	494.6	0.80734	0.99917	0.7414		644.6	0.32954	0.50673	0.61533
	494.8	0.80299	0.99743	0.74682		644.8	0.32701	0.5066	0.6123
	495	0.79781	0.9968	0.74647		645	0.32592	0.50347	0.60845
	495.2	0.79527	0.99664	0.74281		645.2	0.3258	0.50168	0.60414
	495.4	0.79022	0.99853	0.74563		645.4	0.32562	0.50007	0.60647
	495.6	0.78711	0.9966	0.75107		645.6	0.32305	0.49792	0.60359
	495.8	0.78281	0.99657	0.75065		645.8	0.32003	0.49499	0.60346
	496	0.77742	0.9968	0.75449		646	0.31919	0.49388	0.60092
	496.2	0.77266	0.99929	0.75798		646.2	0.31786	0.49388	0.60037
	496.4	0.77128	0.99699	0.76158		646.4	0.31746	0.49394	0.59682
	496.6	0.76574	0.99781	0.76138		646.6	0.31517	0.49142	0.59674
	496.8	0.75722	0.99856	0.7645		646.8	0.31258	0.48672	0.59241
	497	0.74944	1	0.76922		647	0.31009	0.48381	0.58855
	497.2	0.74529	0.99846	0.77013		647.2	0.30884	0.48415	0.588
	497.4	0.7427	0.99762	0.77191		647.4	0.30925	0.48437	0.58636
	497.6	0.74001	0.9948	0.77319		647.6	0.30747	0.48175	0.58538
	497.8	0.73541	0.99054	0.77924		647.8	0.30674	0.47767	0.58389
	498	0.72934	0.98561	0.78124		648	0.30555	0.47575	0.582
	498.2	0.72286	0.98882	0.77982		648.2	0.30539	0.47486	0.57908
	498.4	0.71804	0.99396	0.77923		648.4	0.30225	0.47343	0.58069
	498.6	0.71299	0.99716	0.78283		648.6	0.29986	0.47223	0.57952
	498.8	0.70964	0.99331	0.78873		648.8	0.29873	0.47099	0.57515
	499	0.70602	0.99221	0.79193		649	0.29868	0.46946	0.57195
	499.2	0.70137	0.9905	0.79587		649.2	0.29776	0.46682	0.56944
	499.4	0.69397	0.98845	0.79794		649.4	0.29575	0.46749	0.56607
	499.6	0.69017	0.98913	0.80109		649.6	0.29471	0.46368	0.56401
	499.8	0.68624	0.98699	0.80529		649.8	0.29287	0.46116	0.56318
	500	0.68191	0.98635	0.80713		650	0.29029	0.45709	0.56218
	500.2	0.6744	0.9901	0.80831		650.2	0.2878	0.45666	0.5602
	500.4	0.66843	0.99246	0.80801		650.4	0.28783	0.45563	0.55943
	500.6	0.66347	0.98697	0.80846		650.6	0.28691	0.45402	0.5551
	500.8	0.66044	0.98066	0.80975		650.8	0.28633	0.45269	0.55461
	501	0.65459	0.98173	0.8116		651	0.28549	0.45072	0.55078
	501.2	0.64638	0.97918	0.81642		651.2	0.28528	0.45194	0.54909
	501.4	0.64243	0.97978	0.81906		651.4	0.28302	0.4482	0.54562
	501.6	0.63771	0.97913	0.82334		651.6	0.28259	0.44459	0.54987
	501.8	0.63167	0.97821	0.82269		651.8	0.28217	0.44235	0.54956
	502	0.62489	0.97581	0.82473		652	0.27941	0.44343	0.54831
	502.2	0.62178	0.97737	0.82423		652.2	0.2762	0.44163	0.54443
	502.4	0.61684	0.97472	0.82808		652.4	0.2766	0.43822	0.54349
	502.6	0.61298	0.9721	0.83044		652.6	0.27638	0.43704	0.54288
	502.8	0.60572	0.97309	0.8328		652.8	0.27511	0.43576	0.54046
	503	0.5993	0.97155	0.83161		653	0.27255	0.43218	0.53741
	503.2	0.59324	0.97054	0.8342		653.2	0.27445	0.43089	0.53344
	503.4	0.58917	0.97143	0.83779		653.4	0.27511	0.433	0.53346
	503.6	0.58318	0.97245	0.84087		653.6	0.27322	0.43218	0.53196
	503.8	0.57737	0.9693	0.84275		653.8	0.26939	0.42793	0.52833
	504	0.57272	0.96648	0.84786		654	0.27009	0.4235	0.52416
	504.2	0.56765	0.96578	0.85014		654.2	0.27002	0.42513	0.52204
	504.4	0.56269	0.96234	0.85189		654.4	0.26772	0.42381	0.52054
	504.6	0.55792	0.96178	0.85281		654.6	0.26468	0.42127	0.51924
	504.8	0.55418	0.96088	0.8566		654.8	0.26282	0.41839	0.52133
	505	0.54694	0.96134	0.85976		655	0.2609	0.42019	0.52189
	505.2	0.53922	0.9613	0.86278		655.2	0.26067	0.41773	0.52183
	505.4	0.53244	0.95701	0.86494		655.4	0.26042	0.41486	0.51729
	505.6	0.52963	0.95241	0.86573		655.6	0.25815	0.41333	0.51244
	505.8	0.52504	0.94742	0.86945		655.8	0.25697	0.41178	0.51006
	506	0.51945	0.95042	0.86789		656	0.25606	0.40986	0.51276
	506.2	0.51364	0.94999	0.87033		656.2	0.2569	0.40838	0.51235
	506.4	0.50607	0.94786	0.87314		656.4	0.25652	0.40652	0.50824
	506.6	0.50141	0.94549	0.87792		656.6	0.25534	0.40364	0.50581
	506.8	0.49645	0.94693	0.87954		656.8	0.25405	0.40135	0.50384
	507	0.4936	0.94766	0.88305		657	0.25124	0.39962	0.50009
	507.2	0.48569	0.94734	0.88495		657.2	0.24852	0.39762	0.49645
	507.4	0.47887	0.94384	0.88563		657.4	0.24788	0.39644	0.49696
	507.6	0.47246	0.93964	0.88528		657.6	0.25057	0.39512	0.49903
	507.8	0.46963	0.93673	0.88686		657.8	0.24992	0.39588	0.49673
	508	0.46532	0.9358	0.8883		658	0.24642	0.3944	0.49328
	508.2	0.45846	0.93463	0.89231		658.2	0.24485	0.39278	0.49108
	508.4	0.4526	0.93423	0.89619		658.4	0.24398	0.39245	0.48931
	508.6	0.44902	0.93055	0.9025		658.6	0.24154	0.39169	0.48646
	508.8	0.44441	0.92511	0.9053		658.8	0.23995	0.38929	0.48532
	509	0.43808	0.92303	0.9072		659	0.24049	0.38586	0.48392
	509.2	0.43279	0.92387	0.90953		659.2	0.24067	0.38347	0.48202
	509.4	0.42739	0.92094	0.90725		659.4	0.23814	0.38125	0.48102
	509.6	0.42156	0.91767	0.90934		659.6	0.23641	0.38101	0.47975
	509.8	0.41612	0.9146	0.90888		659.8	0.23532	0.3805	0.47414
	510	0.41258	0.91221	0.9141		660	0.23449	0.37671	0.47094
	510.2	0.40888	0.90977	0.91549		660.2	0.23407	0.37483	0.47264
	510.4	0.40401	0.91002	0.92034		660.4	0.23475	0.37331	0.47253
	510.6	0.3987	0.90802	0.91867		660.6	0.23461	0.37151	0.46849
	510.8	0.39286	0.90394	0.91917		660.8	0.23254	0.36963	0.46814
	511	0.38824	0.90157	0.92276		661	0.2301	0.36891	0.46774
	511.2	0.38228	0.90017	0.92398		661.2	0.22926	0.36674	0.46566
	511.4	0.37696	0.89519	0.92495		661.4	0.22848	0.36579	0.46036
	511.6	0.37197	0.89155	0.92665		661.6	0.22811	0.36571	0.45828
	511.8	0.36814	0.8897	0.93024		661.8	0.22746	0.36195	0.45553
	512	0.36287	0.8874	0.93832		662	0.22694	0.35812	0.45703
	512.2	0.35843	0.88471	0.93992		662.2	0.22506	0.35817	0.45531
	512.4	0.35342	0.8811	0.94041		662.4	0.22397	0.35901	0.45223
	512.6	0.34974	0.876	0.93652		662.6	0.22193	0.35809	0.44789
	512.8	0.34657	0.8726	0.9384		662.8	0.22094	0.35582	0.44897
	513	0.34341	0.87454	0.93814		663	0.21848	0.35584	0.44733
	513.2	0.33709	0.87322	0.94363		663.2	0.22018	0.35385	0.44652
	513.4	0.33275	0.86825	0.94739		663.4	0.22041	0.35216	0.44496
	513.6	0.32799	0.86441	0.94975		663.6	0.21911	0.34984	0.44456
	513.8	0.32422	0.86254	0.95081		663.8	0.21604	0.35071	0.44059
	514	0.31819	0.8574	0.9497		664	0.21629	0.34884	0.43949
	514.2	0.31236	0.85286	0.95039		664.2	0.21525	0.34741	0.43959
	514.4	0.30729	0.84806	0.95498		664.4	0.21316	0.34571	0.4361
	514.6	0.3049	0.85054	0.95944		664.6	0.21199	0.34264	0.43038
	514.8	0.3022	0.84974	0.95805		664.8	0.21053	0.3405	0.42919
	515	0.29565	0.84766	0.95959		665	0.21069	0.34088	0.42918
	515.2	0.29092	0.84119	0.96136		665.2	0.21054	0.33943	0.42412
	515.4	0.28692	0.838	0.96493		665.4	0.2094	0.33664	0.42396
	515.6	0.28274	0.83571	0.96455		665.6	0.20623	0.33476	0.42592
	515.8	0.27734	0.83197	0.9679		665.8	0.20456	0.33426	0.42435
	516	0.27356	0.83011	0.97073		666	0.20366	0.33357	0.41781
	516.2	0.27103	0.82717	0.97243		666.2	0.20408	0.33309	0.41748
	516.4	0.26741	0.82388	0.97071		666.4	0.20521	0.33081	0.41651
	516.6	0.26231	0.81889	0.97019		666.6	0.20484	0.32897	0.4166
	516.8	0.25917	0.81855	0.97276		666.8	0.20249	0.32605	0.41545
	517	0.25635	0.81713	0.97223		667	0.20155	0.32486	0.41204
	517.2	0.25375	0.81323	0.97241		667.2	0.20231	0.32355	0.40862
	517.4	0.24847	0.80943	0.97584		667.4	0.20132	0.32511	0.41044
	517.6	0.24505	0.80554	0.98051		667.6	0.19843	0.32512	0.40934
	517.8	0.24129	0.80155	0.98209		667.8	0.19702	0.32244	0.40582
	518	0.23779	0.79445	0.98107		668	0.19676	0.32049	0.40324
	518.2	0.23332	0.79108	0.98418		668.2	0.19466	0.3185	0.40378
	518.4	0.23086	0.7866	0.98631		668.4	0.19311	0.31737	0.402
	518.6	0.22613	0.78548	0.98491		668.6	0.19487	0.31504	0.39877
	518.8	0.22251	0.78169	0.98075		668.8	0.1947	0.31379	0.39411
	519	0.21721	0.77795	0.98046		669	0.19364	0.31331	0.39056
	519.2	0.21458	0.77274	0.98472		669.2	0.19186	0.31173	0.39057
	519.4	0.21021	0.76913	0.98484		669.4	0.19036	0.31099	0.39168
	519.6	0.20764	0.76556	0.98755		669.6	0.18906	0.30852	0.39187
	519.8	0.20481	0.76153	0.9912		669.8	0.18952	0.30842	0.39026
	520	0.20177	0.75557	0.99496		670	0.18919	0.307	0.38869
	520.2	0.19904	0.75062	0.99004		670.2	0.18729	0.30638	0.38629
	520.4	0.19686	0.74786	0.9913		670.4	0.18616	0.30365	0.38318
	520.6	0.19339	0.74686	0.99267		670.6	0.18623	0.29989	0.3811
	520.8	0.19	0.74346	0.99342		670.8	0.18501	0.29753	0.37931
	521	0.1871	0.73589	0.99288		671	0.18353	0.29988	0.37727
	521.2	0.18501	0.73297	0.99566		671.2	0.18112	0.2986	0.37489
	521.4	0.18055	0.73026	0.99481		671.4	0.18	0.29541	0.37423
	521.6	0.17586	0.72515	0.99008		671.6	0.17911	0.29487	0.37203
	521.8	0.17213	0.72047	0.99042		671.8	0.17949	0.29568	0.36977
	522	0.17031	0.71932	0.99462		672	0.17799	0.2919	0.3675
	522.2	0.16829	0.71453	0.99849		672.2	0.1771	0.28925	0.36894
	522.4	0.16471	0.70945	0.99764		672.4	0.17609	0.28847	0.36682
	522.6	0.16239	0.70651	0.9968		672.6	0.17621	0.28893	0.36529
	522.8	0.16007	0.70108	0.99653		672.8	0.17422	0.28758	0.36391
	523	0.15758	0.69509	0.99705		673	0.17267	0.28603	0.36436
	523.2	0.1532	0.69197	0.99606		673.2	0.17176	0.28342	0.3591
	523.4	0.15113	0.69038	0.99299		673.4	0.17296	0.28414	0.35708
	523.6	0.14897	0.68576	0.99308		673.6	0.17336	0.2852	0.35609
	523.8	0.14643	0.68157	0.99587		673.8	0.17108	0.28341	0.35691
	524	0.14228	0.67389	0.99939		674	0.16864	0.2807	0.35455
	524.2	0.13921	0.66787	0.99761		674.2	0.16641	0.27764	0.35306
	524.4	0.13756	0.66326	0.99639		674.4	0.16683	0.27684	0.34907
	524.6	0.13525	0.66008	0.99271		674.6	0.16831	0.27539	0.34765
	524.8	0.13224	0.6561	0.99397		674.8	0.16806	0.27522	0.34566
	525	0.12968	0.65192	0.99652		675	0.16478	0.27239	0.34322
	525.2	0.12883	0.64881	0.99845		675.2	0.16265	0.27218	0.34104
	525.4	0.12696	0.64404	0.99471		675.4	0.16456	0.27236	0.34142
	525.6	0.1236	0.63918	0.99647		675.6	0.16459	0.27232	0.34056
	525.8	0.12098	0.63255	1		675.8	0.16273	0.26983	0.33839
	526	0.11885	0.62827	0.99789		676	0.16081	0.26687	0.33529
	526.2	0.11714	0.62541	0.99419		676.2	0.16027	0.26585	0.33559
	526.4	0.11392	0.62101	0.99345		676.4	0.15996	0.26461	0.33533
	526.6	0.11177	0.61459	0.99404		676.6	0.15816	0.26392	0.333
	526.8	0.10931	0.61023	0.99163		676.8	0.15708	0.2611	0.32736
	527	0.10775	0.60677	0.99324		677	0.15657	0.26097	0.32657
	527.2	0.10593	0.60307	0.99396		677.2	0.15924	0.26133	0.32749
	527.4	0.10401	0.59798	0.99307		677.4	0.15926	0.26052	0.3278
	527.6	0.10148	0.59369	0.99065		677.6	0.15727	0.25803	0.32572
	527.8	0.099682	0.58819	0.98866		677.8	0.15483	0.25516	0.32485
	528	0.097884	0.58404	0.98628		678	0.15444	0.253	0.32301
	528.2	0.095646	0.57851	0.98402		678.2	0.15227	0.25262	0.32019
	528.4	0.093908	0.57337	0.98342		678.4	0.15052	0.25293	0.31828
	528.6	0.093087	0.56888	0.98321		678.6	0.15104	0.25106	0.31686
	528.8	0.091295	0.5667	0.9852		678.8	0.1512	0.24946	0.31586
	529	0.08874	0.56486	0.98454		679	0.14959	0.24953	0.31319
	529.2	0.087282	0.56039	0.97731		679.2	0.1489	0.25	0.31031
	529.4	0.085336	0.55169	0.97531		679.4	0.14964	0.24929	0.30871
	529.6	0.084677	0.54565	0.97916		679.6	0.14955	0.24827	0.30833
	529.8	0.083313	0.54251	0.97929		679.8	0.14899	0.24641	0.30747
	530	0.082443	0.53953	0.97514		680	0.14824	0.24374	0.30548
	530.2	0.07982	0.53467	0.97628		680.2	0.14709	0.24366	0.30659
	530.4	0.078638	0.53019	0.9765		680.4	0.14709	0.24274	0.30627
	530.6	0.076731	0.52789	0.97415		680.6	0.14564	0.24109	0.30371
	530.8	0.074802	0.52304	0.97265		680.8	0.14324	0.2388	0.30128
	531	0.072864	0.51687	0.97188		681	0.14146	0.23906	0.2998
	531.2	0.071844	0.51138	0.9682		681.2	0.14167	0.2376	0.29805
	531.4	0.07141	0.50868	0.96768		681.4	0.14137	0.23617	0.29704
	531.6	0.069766	0.50543	0.96828		681.6	0.14228	0.2341	0.29827
	531.8	0.067482	0.49864	0.96706		681.8	0.1423	0.23331	0.29549
	532	0.065051	0.49401	0.96244		682	0.14012	0.23391	0.29448
	532.2	0.064632	0.4897	0.96081		682.2	0.13713	0.23469	0.29314
	532.4	0.063965	0.48599	0.96193		682.4	0.1363	0.23323	0.29348
	532.6	0.062608	0.48221	0.95846		682.6	0.13633	0.23061	0.29041
	532.8	0.061456	0.4785	0.9574		682.8	0.1357	0.22966	0.28917
	533	0.060294	0.47323	0.95679		683	0.1363	0.2277	0.28772
	533.2	0.058326	0.46751	0.95668		683.2	0.13602	0.22566	0.28746
	533.4	0.056866	0.46202	0.95179		683.4	0.13496	0.22381	0.28463
	533.6	0.056585	0.45828	0.95156		683.6	0.13456	0.22428	0.28212
	533.8	0.055534	0.45401	0.95098		683.8	0.13367	0.22487	0.28163
	534	0.054121	0.44958	0.95013		684	0.13371	0.22487	0.28175
	534.2	0.052719	0.44551	0.9483		684.2	0.13281	0.2219	0.28041
	534.4	0.052075	0.44245	0.94698		684.4	0.1329	0.21963	0.27892
	534.6	0.051679	0.43871	0.94766		684.6	0.1305	0.21763	0.27958
	534.8	0.05109	0.43346	0.94705		684.8	0.12968	0.21801	0.27622
	535	0.050049	0.42819	0.94293		685	0.13071	0.2179	0.27222
	535.2	0.049758	0.42459	0.93901		685.2	0.13094	0.21853	0.27063
	535.4	0.048972	0.42156	0.93552		685.4	0.13038	0.21831	0.27404
	535.6	0.047686	0.41778	0.93465		685.6	0.12776	0.21562	0.27415
	535.8	0.045971	0.41228	0.93308		685.8	0.12684	0.21448	0.26979
	536	0.045354	0.40755	0.93141		686	0.12489	0.21368	0.26698
	536.2	0.044042	0.40415	0.92926		686.2	0.12417	0.21128	0.26925
	536.4	0.042813	0.39862	0.92859		686.4	0.1253	0.21023	0.2695
	536.6	0.041949	0.39555	0.92916		686.6	0.12669	0.21088	0.26791
	536.8	0.041903	0.3921	0.9287		686.8	0.12749	0.2117	0.26607
	537	0.041556	0.38982	0.92809		687	0.12459	0.21036	0.2652
	537.2	0.040318	0.38344	0.92492		687.2	0.12375	0.20942	0.26159
	537.4	0.038885	0.38055	0.92302		687.4	0.122	0.20713	0.26029
	537.6	0.037623	0.37592	0.92166		687.6	0.12212	0.2051	0.25799
	537.8	0.037299	0.37243	0.92039		687.8	0.12058	0.20514	0.25741
	538	0.037105	0.36716	0.91829		688	0.11968	0.20449	0.25571
	538.2	0.036467	0.36356	0.9155		688.2	0.11803	0.20409	0.25715
	538.4	0.035267	0.35967	0.91241		688.4	0.1178	0.20158	0.25618
	538.6	0.034417	0.35603	0.91183		688.6	0.11943	0.19994	0.25715
	538.8	0.034299	0.35288	0.91096		688.8	0.11948	0.19936	0.25546
	539	0.033832	0.34728	0.9094		689	0.11687	0.20165	0.25629
	539.2	0.032598	0.34221	0.90757		689.2	0.11655	0.19979	0.25481
	539.4	0.031533	0.33788	0.9044		689.4	0.1159	0.1962	0.25068
	539.6	0.031238	0.33619	0.90102		689.6	0.11486	0.19481	0.24575
	539.8	0.031023	0.33245	0.8995		689.8	0.11505	0.19614	0.24425
	540	0.030385	0.3288	0.89978		690	0.11595	0.19691	0.24403
	540.2	0.029831	0.32507	0.89687		690.2	0.11484	0.19489	0.2456
	540.4	0.029065	0.32281	0.89805		690.4	0.11216	0.19357	0.2443
	540.6	0.028576	0.31908	0.89867		690.6	0.11174	0.1933	0.24222
	540.8	0.028111	0.31409	0.89581		690.8	0.11207	0.19358	0.24184
	541	0.027375	0.30707	0.89054		691	0.11304	0.19145	0.2425
	541.2	0.02719	0.30334	0.89183		691.2	0.11233	0.18928	0.23907
	541.4	0.02713	0.30156	0.89262		691.4	0.11102	0.1895	0.23735
	541.6	0.026605	0.29885	0.88726		691.6	0.112	0.1883	0.23862
	541.8	0.025861	0.29492	0.88029		691.8	0.11188	0.18688	0.23879
	542	0.02554	0.29419	0.87949		692	0.10989	0.18535	0.23706
	542.2	0.025336	0.29112	0.88079		692.2	0.10718	0.18521	0.2362
	542.4	0.024797	0.28618	0.88033		692.4	0.10854	0.18442	0.23484
	542.6	0.024202	0.2811	0.87735		692.6	0.109	0.18324	0.23278
	542.8	0.02368	0.27801	0.87313		692.8	0.10802	0.18094	0.23119
	543	0.022766	0.27365	0.87282		693	0.10615	0.18061	0.23138
	543.2	0.021738	0.2698	0.87382		693.2	0.10676	0.18056	0.22966
	543.4	0.021282	0.26708	0.87244		693.4	0.10707	0.18165	0.22993
	543.6	0.021128	0.26473	0.86942		693.6	0.10694	0.181	0.22885
	543.8	0.020804	0.26202	0.86771		693.8	0.10507	0.18066	0.22618
	544	0.020488	0.25878	0.8674		694	0.10445	0.18051	0.22215
	544.2	0.020739	0.25551	0.8657		694.2	0.10426	0.18086	0.22375
	544.4	0.020586	0.25113	0.86689		694.4	0.10551	0.17872	0.2239
	544.6	0.019768	0.24803	0.86382		694.6	0.10479	0.17714	0.22384
	544.8	0.01897	0.24359	0.86199		694.8	0.10359	0.17644	0.22262
	545	0.018739	0.24132	0.85944		695	0.10206	0.17576	0.2234
	545.2	0.018884	0.23922	0.85941		695.2	0.10054	0.17432	0.21942
	545.4	0.01835	0.23683	0.85777		695.4	0.10157	0.17459	0.21871
	545.6	0.017631	0.2309	0.85666		695.6	0.10171	0.17459	0.21686
	545.8	0.017127	0.22784	0.853		695.8	0.10223	0.17348	0.21676
	546	0.01719	0.226	0.84855		696	0.10001	0.17227	0.21324
	546.2	0.017028	0.22253	0.84699		696.2	0.097951	0.17369	0.21077
	546.4	0.016565	0.22047	0.84621		696.4	0.096635	0.17285	0.21222
	546.6	0.016147	0.21775	0.84595		696.6	0.098098	0.16983	0.21245
	546.8	0.01603	0.21538	0.84603		696.8	0.099236	0.16795	0.21239
	547	0.015798	0.21162	0.84505		697	0.098226	0.16988	0.21059
	547.2	0.015417	0.20974	0.83983		697.2	0.096134	0.16851	0.21083
	547.4	0.015282	0.20511	0.83767		697.4	0.095638	0.16744	0.2104
	547.6	0.01515	0.20243	0.83581		697.6	0.096117	0.16808	0.20953
	547.8	0.014846	0.19983	0.83427		697.8	0.097429	0.16787	0.20871
	548	0.014612	0.19789	0.83266		698	0.096209	0.16562	0.20712
	548.2	0.014208	0.19479	0.8335		698.2	0.095201	0.16436	0.20928
	548.4	0.013594	0.19159	0.83103		698.4	0.094193	0.16376	0.20897
	548.6	0.013551	0.18794	0.82835		698.6	0.095073	0.16241	0.20726
	548.8	0.01373	0.18606	0.82387		698.8	0.09548	0.1634	0.20574
	549	0.013307	0.18431	0.81928		699	0.095612	0.16475	0.20437
	549.2	0.012859	0.18289	0.8181		699.2	0.094505	0.16216	0.20344
	549.4	0.013151	0.18003	0.82042		699.4	0.095109	0.15913	0.20191
	549.6	0.012876	0.17755	0.81823		699.6	0.093943	0.15847	0.2025
	549.8	0.012301	0.1752	0.81529		699.8	0.092789	0.16021	0.20049
	550	0.012049	0.17305	0.81406		700	0.091483	0.16071	0.19896
	550.2	0.012213	0.16927	0.81232		700.2	0.091996	0.15861	0.19707
	550.4	0.01204	0.16656	0.80979		700.4	0.091378	0.15578	0.19696
	550.6	0.012064	0.16406	0.80849		700.6	0.090048	0.15439	0.19677
	550.8	0.011883	0.16212	0.80716		700.8	0.08956	0.15682	0.198
	551	0.011831	0.15904	0.80361		701	0.09001	0.15888	0.19871
	551.2	0.011525	0.15724	0.80143		701.2	0.09093	0.1569	0.19715
	551.4	0.011199	0.1542	0.80122		701.4	0.089574	0.15425	0.19433
	551.6	0.010994	0.1529	0.79772		701.6	0.08772	0.15412	0.19128
	551.8	0.011069	0.15056	0.79506		701.8	0.087557	0.15381	0.18905
	552	0.01059	0.14813	0.79152		702	0.088596	0.15083	0.18804
	552.2	0.0098526	0.14391	0.7926		702.2	0.089575	0.15001	0.18841
	552.4	0.0096658	0.14227	0.79082		702.4	0.087704	0.1511	0.19234
	552.6	0.0096019	0.14114	0.79073		702.6	0.086684	0.14975	0.19308
	552.8	0.0098762	0.13968	0.7882		702.8	0.085322	0.14795	0.18844
	553	0.0099027	0.13756	0.78667		703	0.085164	0.14564	0.18264
	553.2	0.0099967	0.13574	0.78349		703.2	0.084226	0.14836	0.18346
	553.4	0.0098321	0.13356	0.77882		703.4	0.08354	0.14769	0.18655
	553.6	0.0099312	0.13067	0.77523		703.6	0.083944	0.1456	0.18564
	553.8	0.0098331	0.12818	0.77379		703.8	0.083381	0.14386	0.18346
	554	0.0094915	0.12692	0.7738		704	0.081649	0.14606	0.18173
	554.2	0.0090304	0.12478	0.77281		704.2	0.079848	0.14466	0.18214
	554.4	0.0086881	0.12224	0.77169		704.4	0.079926	0.14262	0.18212
	554.6	0.0087917	0.12029	0.76929		704.6	0.081116	0.1427	0.18218
	554.8	0.0089406	0.12113	0.76678		704.8	0.081699	0.14224	0.18086
	555	0.0088973	0.12054	0.76244		705	0.080979	0.14113	0.18037
	555.2	0.008435	0.11801	0.7593		705.2	0.078915	0.14173	0.17951
	555.4	0.008293	0.11467	0.75612		705.4	0.079228	0.14229	0.17808
	555.6	0.0084831	0.11289	0.75251		705.6	0.079507	0.14126	0.1769
	555.8	0.0087307	0.11125	0.75137		705.8	0.079993	0.14049	0.17495
	556	0.0085116	0.10942	0.75255		706	0.077779	0.1408	0.17426
	556.2	0.0081107	0.1074	0.7529		706.2	0.077551	0.14118	0.17286
	556.4	0.0079476	0.1066	0.74639		706.4	0.077636	0.13909	0.17648
	556.6	0.0076719	0.1056	0.73972		706.6	0.079083	0.13771	0.17616
	556.8	0.007634	0.10384	0.73718		706.8	0.079094	0.13608	0.17559
	557	0.0077182	0.10071	0.73642		707	0.078077	0.13509	0.17204
	557.2	0.0077444	0.098807	0.73571		707.2	0.077537	0.13527	0.17411
	557.4	0.0077975	0.09816	0.73246		707.4	0.077242	0.13567	0.17387
	557.6	0.0075669	0.096613	0.72768		707.6	0.078087	0.13456	0.17201
	557.8	0.0073887	0.09442	0.72233		707.8	0.077622	0.1328	0.16876
	558	0.0072075	0.093183	0.71986		708	0.077665	0.13372	0.16609
	558.2	0.0074891	0.092292	0.72094		708.2	0.076574	0.13341	0.16337
	558.4	0.0073814	0.090726	0.71812		708.4	0.07412	0.13222	0.16421
	558.6	0.0073003	0.088565	0.71503		708.6	0.074528	0.13107	0.16765
	558.8	0.0072771	0.08735	0.70996		708.8	0.076525	0.13169	0.16918
	559	0.0071785	0.086597	0.70793		709	0.077395	0.13007	0.16703
	559.2	0.0069422	0.086694	0.7021		709.2	0.074725	0.13008	0.16535
	559.4	0.0068146	0.085094	0.69905		709.4	0.073059	0.12859	0.16417
	559.6	0.0067539	0.083107	0.6983		709.6	0.07178	0.12965	0.16356
	559.8	0.0067495	0.080839	0.69896		709.8	0.07312	0.12889	0.16389
	560	0.0069075	0.079878	0.69429		710	0.07362	0.1309	0.16254
	560.2	0.0071185	0.07853	0.68892		710.2	0.074142	0.12875	0.16361
	560.4	0.0070444	0.077973	0.6875		710.4	0.074099	0.12851	0.16364
	560.6	0.0068907	0.077007	0.68692		710.6	0.074484	0.12705	0.16172
	560.8	0.0067675	0.076428	0.68119		710.8	0.072412	0.12471	0.15824
	561	0.0066932	0.073586	0.67459		711	0.071415	0.12349	0.1577
	561.2	0.0065364	0.072291	0.66892		711.2	0.071541	0.12314	0.15768
	561.4	0.006631	0.071491	0.66556		711.4	0.070421	0.12503	0.1563
	561.6	0.0065451	0.071019	0.65978		711.6	0.069665	0.12317	0.15747
	561.8	0.0062779	0.068673	0.65725		711.8	0.069337	0.12251	0.15965
	562	0.0062591	0.067153	0.65355		712	0.070321	0.12044	0.15902
	562.2	0.0066788	0.066386	0.65073		712.2	0.070328	0.12127	0.15618
	562.4	0.00662	0.06605	0.64677		712.4	0.069946	0.12106	0.15428
	562.6	0.0063505	0.065408	0.64557		712.6	0.069527	0.12328	0.15419
	562.8	0.0062288	0.064388	0.64076		712.8	0.070053	0.12259	0.15372
	563	0.0064729	0.063488	0.63598		713	0.070068	0.12058	0.15263
	563.2	0.0063609	0.061615	0.63331		713.2	0.067708	0.11797	0.15265
	563.4	0.0064046	0.060365	0.63096		713.4	0.068396	0.11993	0.15256
	563.6	0.0064283	0.059253	0.62591		713.6	0.067672	0.12026	0.1524
	563.8	0.0065078	0.058492	0.62105		713.8	0.067373	0.12025	0.15165
	564	0.00644	0.056762	0.61935		714	0.066326	0.11908	0.14953
	564.2	0.0064559	0.05634	0.61547		714.2	0.067028	0.11733	0.14974
	564.4	0.0062754	0.05501	0.61032		714.4	0.066529	0.11683	0.15187
	564.6	0.0060273	0.053457	0.6056		714.6	0.067535	0.11703	0.14934
	564.8	0.0061868	0.052703	0.60257		714.8	0.067423	0.11648	0.146
	565	0.0061214	0.05284	0.59765		715	0.065909	0.11349	0.14453
	565.2	0.0061414	0.052695	0.5917		715.2	0.065505	0.11406	0.14635
	565.4	0.005956	0.051667	0.58949		715.4	0.065081	0.11567	0.1423
	565.6	0.0061112	0.050616	0.58507		715.6	0.065006	0.11627	0.14211
	565.8	0.006012	0.049662	0.58146		715.8	0.06373	0.1134	0.14008
	566	0.005836	0.049169	0.5751		716	0.063659	0.11167	0.14182
	566.2	0.0056893	0.049227	0.57182		716.2	0.064302	0.11296	0.14025
	566.4	0.0059786	0.047964	0.56652		716.4	0.065222	0.11496	0.14144
	566.6	0.0061441	0.046708	0.56427		716.6	0.065264	0.11537	0.1426
	566.8	0.0061833	0.045269	0.55825		716.8	0.064705	0.11414	0.1434
	567	0.005915	0.045293	0.55214		717	0.063964	0.11318	0.14077
	567.2	0.0058953	0.044561	0.54763		717.2	0.063161	0.11554	0.13758
	567.4	0.0058424	0.043652	0.54508		717.4	0.062035	0.12062	0.13689
	567.6	0.0060887	0.042621	0.54205		717.6	0.062119	0.12544	0.13618
	567.8	0.0060375	0.042082	0.53708		717.8	0.060652	0.12942	0.13752
	568	0.0058966	0.04188	0.53066		718	0.060663	0.13575	0.13863
	568.2	0.0057576	0.041158	0.52693		718.2	0.060254	0.14116	0.14033
	568.4	0.0059448	0.04044	0.52254		718.4	0.061253	0.14675	0.13829
	568.6	0.0061455	0.039326	0.51832		718.6	0.060992	0.15144	0.13475
	568.8	0.0060702	0.039124	0.51245		718.8	0.061266	0.16046	0.13338
	569	0.0056622	0.038606	0.50775		719	0.061287	0.16864	0.1335
	569.2	0.0056102	0.037798	0.50215		719.2	0.059762	0.17394	0.13413
	569.4	0.0058129	0.03664	0.49835		719.4	0.059686	0.17736	0.13395
	569.6	0.005893	0.03658	0.4951		719.6	0.060729	0.18296	0.134
	569.8	0.0057094	0.035861	0.48723		719.8	0.062156	0.18625	0.13195
	570	0.0057302	0.034516	0.48105		720	0.059976	0.18083	0.13023
	570.2	0.0058086	0.033066	0.47779		720.2	0.058637	0.17701	0.13007
	570.4	0.0058581	0.033315	0.47484		720.4	0.058076	0.1729	0.12864
	570.6	0.0059049	0.033682	0.46736		720.6	0.057851	0.16859	0.12849
	570.8	0.0062713	0.033698	0.46307		720.8	0.05849	0.16031	0.12812
	571	0.0061736	0.033186	0.46124		721	0.059064	0.15105	0.12921
	571.2	0.0058723	0.032107	0.45685		721.2	0.058942	0.14223	0.12861
	571.4	0.0057344	0.031141	0.44995		721.4	0.056737	0.13325	0.12859
	571.6	0.0058268	0.030109	0.44755		721.6	0.05655	0.12631	0.12725
	571.8	0.0057757	0.029815	0.44548		721.8	0.05616	0.11727	0.12537
	572	0.0057702	0.029637	0.43804		722	0.057842	0.11259	0.12355
	572.2	0.0058955	0.029196	0.42907		722.2	0.058682	0.10894	0.12352
	572.4	0.005852	0.028587	0.42515		722.4	0.057951	0.10788	0.1258
	572.6	0.0057819	0.027807	0.42191		722.6	0.057367	0.10526	0.12443
	572.8	0.0058299	0.027006	0.41691		722.8	0.056228	0.10203	0.1221
	573	0.0058363	0.026389	0.41127		723	0.055741	0.098192	0.12131
	573.2	0.0056543	0.026278	0.40845		723.2	0.053013	0.098836	0.12263
	573.4	0.005628	0.026671	0.40444		723.4	0.054133	0.099298	0.12169
	573.6	0.0058172	0.026514	0.40044		723.6	0.053103	0.10014	0.1202
	573.8	0.0056807	0.026077	0.39436		723.8	0.054853	0.097158	0.11968
	574	0.0057447	0.025167	0.38688		724	0.054815	0.099171	0.11755
	574.2	0.0059742	0.024734	0.37977		724.2	0.054348	0.097587	0.11824
	574.4	0.0060388	0.024408	0.37709		724.4	0.053225	0.096434	0.11948
	574.6	0.0057111	0.02399	0.3754		724.6	0.054697	0.093343	0.11989
	574.8	0.0058118	0.023659	0.37006		724.8	0.055891	0.094349	0.11629
	575	0.0058608	0.023414	0.36406		725	0.054289	0.095022	0.11316
	575.2	0.0059237	0.022874	0.35974		725.2	0.053952	0.094237	0.11201
	575.4	0.0057914	0.022677	0.35581		725.4	0.053446	0.091811	0.1137
	575.6	0.0058624	0.022452	0.34926		725.6	0.052285	0.090669	0.11277
	575.8	0.0057399	0.021953	0.34432		725.8	0.050914	0.091392	0.11219
	576	0.0057459	0.021519	0.34203		726	0.051941	0.091624	0.11239
	576.2	0.0056209	0.02119	0.33898		726.2	0.050701	0.092253	0.11525
	576.4	0.0058907	0.02094	0.332		726.4	0.048902	0.091752	0.11345
	576.6	0.0061087	0.020598	0.32501		726.6	0.048147	0.091345	0.1141
	576.8	0.0059941	0.020944	0.31989		726.8	0.049624	0.092834	0.11319
	577	0.0057133	0.019812	0.31421		727	0.051105	0.093388	0.11232
	577.2	0.0058703	0.019223	0.30908		727.2	0.052251	0.090027	0.1095
	577.4	0.006	0.018964	0.30392		727.4	0.051773	0.087933	0.11148
	577.6	0.005844	0.019648	0.29944		727.6	0.050009	0.088809	0.11191
	577.8	0.0058306	0.01971	0.29517		727.8	0.049583	0.090232	0.11037
	578	0.0058584	0.019173	0.29227		728	0.049156	0.089453	0.10901
	578.2	0.0058596	0.018409	0.28715		728.2	0.04845	0.08764	0.11009
	578.4	0.0057041	0.018038	0.28223		728.4	0.046666	0.085079	0.11085
	578.6	0.0060178	0.018049	0.27827		728.6	0.04802	0.08536	0.10713
	578.8	0.0060637	0.017929	0.27272		728.8	0.049266	0.085726	0.10353
	579	0.0061797	0.017354	0.26825		729	0.049259	0.085194	0.10292
	579.2	0.0059403	0.017151	0.26479		729.2	0.048779	0.084576	0.10481
	579.4	0.0056739	0.017037	0.26076		729.4	0.048572	0.086809	0.10345
	579.6	0.0055261	0.017133	0.25453		729.6	0.048461	0.087041	0.10267
	579.8	0.0055823	0.016701	0.25052		729.8	0.047523	0.084769	0.10291
	580	0.0058798	0.016572	0.2457		730	0.047572	0.082923	0.10754
	580.2		0.016146	0.23941		730.2	0.045911	0.084987	0.10744
	580.4		0.015817	0.23422		730.4	0.044598	0.086615	0.10501
	580.6		0.015383	0.23157		730.6	0.04572	0.085407	0.10048
	580.8		0.015278	0.22743		730.8	0.047457	0.081857	0.099878
	581		0.015271	0.22211		731	0.048193	0.078443	0.10025
	581.2		0.015307	0.21852		731.2	0.047675	0.079114	0.10117
	581.4		0.015165	0.21432		731.4	0.048385	0.080471	0.10203
	581.6		0.014636	0.20973		731.6	0.047879	0.079901	0.10255
	581.8		0.014114	0.20588		731.8	0.047444	0.077521	0.10085
	582		0.01394	0.20262		732	0.046918	0.080043	0.098712
	582.2		0.013921	0.19856		732.2	0.046068	0.083639	0.096651
	582.4		0.013906	0.19282		732.4	0.044335	0.083594	0.098471
	582.6		0.013514	0.19098		732.6	0.043897	0.082499	0.097217
	582.8		0.013426	0.18811		732.8	0.044553	0.080719	0.09691
	583		0.013341	0.18462		733	0.045123	0.08043	0.096992
	583.2		0.013027	0.17972		733.2	0.04515	0.079692	0.098047
	583.4		0.012828	0.17664		733.4	0.044656	0.07955	0.095196
	583.6		0.0127	0.17433		733.6	0.045089	0.079409	0.092994
	583.8		0.012769	0.16976		733.8	0.045481	0.079801	0.092913
	584		0.012531	0.16567		734	0.044972	0.079127	0.095489
	584.2		0.012139	0.16344		734.2	0.043379	0.076815	0.095277
	584.4		0.012351	0.1609		734.4	0.042992	0.076912	0.092653
	584.6		0.012175	0.15602		734.6	0.042822	0.077755	0.09032
	584.8		0.012072	0.15214		734.8	0.042499	0.076286	0.091196
	585		0.011494	0.15029		735	0.041691	0.073895	0.09335
	585.2		0.011648	0.14687		735.2	0.043133	0.073266	0.093628
	585.4		0.011171	0.14376		735.4	0.043494	0.074082	0.091198
	585.6		0.011271	0.14092		735.6	0.04186	0.075374	0.087778
	585.8		0.011187	0.13768		735.8	0.040687	0.074493	0.088347
	586		0.011268	0.13412		736	0.041659	0.074672	0.089903
	586.2		0.010754	0.13307		736.2	0.042037	0.074245	0.090707
	586.4		0.010883	0.13041		736.4	0.042877	0.074211	0.089154
	586.6		0.010964	0.12714		736.6	0.044005	0.074618	0.088531
	586.8		0.010974	0.12276		736.8	0.043565	0.075572	0.088659
	587		0.010625	0.11969		737	0.043352	0.07424	0.087865
	587.2		0.010239	0.11784		737.2	0.044457	0.072839	0.087516
	587.4		0.010048	0.11697		737.4	0.044091	0.073078	0.086654
	587.6		0.01009	0.11505		737.6	0.042904	0.074448	0.088521
	587.8		0.010035	0.11153		737.8	0.041931	0.074929	0.089725
	588		0.010023	0.10945		738	0.040927	0.072987	0.090192
	588.2		0.010009	0.10671		738.2	0.040974	0.071354	0.088884
	588.4		0.0099057	0.10509		738.4	0.040945	0.07183	0.087493
	588.6		0.0094815	0.10186		738.6	0.040803	0.074678	0.083744
	588.8		0.0093773	0.10041		738.8	0.040955	0.074079	0.082413
	589		0.0093795	0.096971		739	0.041545	0.072995	0.083678
	589.2		0.0093698	0.095349		739.2	0.040827	0.071155	0.08489
	589.4		0.0091269	0.092699		739.4	0.03995	0.071087	0.082849
	589.6		0.0091049	0.092521		739.6	0.040417	0.070887	0.08175
	589.8		0.0092115	0.090469		739.8	0.040519	0.069801	0.082044
	590		0.00953	0.088569		740	0.039424	0.070162	0.081625
	590.2		0.0091233	0.08528		740.2	0.038525	0.070545	0.08204
	590.4		0.0088626	0.08409		740.4	0.037991	0.070431	0.083319
	590.6		0.0088591	0.082167		740.6	0.03826	0.069705	0.08322
	590.8		0.0088432	0.080907		740.8	0.038511	0.070903	0.084056
	591		0.0086551	0.078858		741	0.038975	0.06972	0.082826
	591.2		0.0086931	0.078065		741.2	0.037901	0.067292	0.081602
	591.4		0.0088865	0.076412		741.4	0.038195	0.065973	0.078254
	591.6		0.0088109	0.074414		741.6	0.038218	0.067474	0.078471
	591.8		0.0087276	0.071488		741.8	0.0373	0.068558	0.079244
	592		0.0086317	0.069627		742	0.036825	0.068369	0.080522
	592.2		0.0084178	0.068711		742.2	0.037935	0.067963	0.079223
	592.4		0.0082603	0.067645		742.4	0.038245	0.065936	0.077204
	592.6		0.0081205	0.065982		742.6	0.039005	0.066354	0.076804
	592.8		0.0080286	0.064486		742.8	0.039483	0.067106	0.076224
	593		0.0082721	0.063263		743	0.03933	0.067775	0.077169
	593.2		0.0083178	0.061837		743.2	0.039389	0.065816	0.077707
	593.4		0.0083858	0.060366		743.4	0.040717	0.063753	0.078533
	593.6		0.0081429	0.058592		743.6	0.038978	0.063993	0.075969
	593.8		0.0080233	0.056337		743.8	0.036041	0.064471	0.075235
	594		0.0078996	0.056018		744	0.035733	0.066235	0.074907
	594.2		0.0080418	0.0553		744.2	0.036439	0.06582	0.074849
	594.4		0.0079934	0.054953		744.4	0.036226	0.06643	0.07578
	594.6		0.007973	0.053884		744.6	0.035187	0.066181	0.07461
	594.8		0.0079161	0.053033		744.8	0.035008	0.067545	0.07457
	595		0.007643	0.050822		745	0.035335	0.066462	0.072511
	595.2		0.0074655	0.049077		745.2	0.036222	0.06617	0.075363
	595.4		0.0076168	0.048093		745.4	0.036231	0.065954	0.075188
	595.6		0.0078575	0.046965		745.6	0.035697	0.066068	0.075234
	595.8		0.0075814	0.046063		745.8	0.036335	0.065629	0.072444
	596		0.0076009	0.044549		746	0.035866	0.06558	0.072142
	596.2		0.0074311	0.043731		746.2	0.035204	0.065436	0.071339
	596.4		0.0077725	0.04291		746.4	0.036465	0.064954	0.072033
	596.6		0.0078469	0.042604		746.6	0.03733	0.064973	0.073309
	596.8		0.0078063	0.041227		746.8	0.035417	0.064426	0.07263
	597		0.0075839	0.039728		747	0.033987	0.063143	0.073258
	597.2		0.007415	0.038297		747.2	0.035277	0.062349	0.072519
	597.4		0.0075927	0.037716		747.4	0.036388	0.063722	0.072469
	597.6		0.0075508	0.036991		747.6	0.035928	0.065105	0.070406
	597.8		0.0075323	0.035759		747.8	0.035132	0.065115	0.071317
	598		0.0075655	0.035253		748	0.035693	0.063636	0.069895
	598.2		0.0080094	0.035022		748.2	0.035695	0.062408	0.067635
	598.4		0.0080465	0.033996		748.4	0.034572	0.059457	0.067212
	598.6		0.0075495	0.032929		748.6	0.03445	0.05918	0.068407
	598.8		0.0074617	0.032176		748.8	0.035225	0.060341	0.072101
	599		0.0075045	0.032106		749	0.034561	0.062381	0.072622
	599.2		0.007191	0.031175		749.2	0.033558	0.062504	0.070832
	599.4		0.0070482	0.030688		749.4	0.034783	0.0636	0.068984
	599.6		0.0072793	0.029819		749.6	0.036535	0.060338	0.067466
	599.8		0.0074442	0.028991		749.8	0.035807	0.059865	0.067376
	600		0.0076499	0.028185		750	0.034859	0.060638	0.069147
						750.2	0.034491	0.060638	0.068964
						750.4	0.034286	0.058812	0.065124
						750.6	0.033697	0.058779	0.062576
						750.8	0.035312	0.059163	0.065136
						751	0.035971	0.059361	0.065454
						751.2	0.03593	0.059062	0.066654
						751.4	0.035303	0.058848	0.064621
						751.6	0.035801	0.058963	0.063323
						751.8	0.035082	0.061114	0.063491
						752	0.033591	0.06017	0.066962
						752.2	0.034111	0.060126	0.066576
						752.4	0.034433	0.061268	0.065641
						752.6	0.034115	0.060956	0.062126
						752.8	0.032162	0.05902	0.064367
						753	0.034627	0.05861	0.064159
						753.2	0.03651	0.061303	0.065511
						753.4	0.035526	0.059285	0.064708
						753.6	0.032943	0.058613	0.064948
						753.8	0.033325	0.057905	0.06123
						754	0.03418	0.057616	0.058751
						754.2	0.033981	0.056574	0.059496
						754.4	0.034188	0.059455	0.061379
						754.6	0.034486	0.060031	0.061109
						754.8	0.034364	0.059167	0.061662
						755	0.034629	0.058698	0.061698
						755.2	0.033357	0.059767	0.063033
						755.4	0.032715	0.059522	0.062414
						755.6	0.032677	0.058652	0.06456
						755.8	0.032668	0.057258	0.06378
						756	0.031509	0.056809	0.061227
						756.2	0.032295	0.057552	0.059581
						756.4	0.032438	0.057787	0.059415
						756.6	0.030814	0.058224	0.058708
						756.8	0.030995	0.058058	0.061306
						757	0.032329	0.058261	0.062456
						757.2	0.03298	0.057997	0.060479
						757.4	0.032845	0.057784	0.058111
						757.6	0.033316	0.057111	0.059929
						757.8	0.034173	0.058167	0.060939
						758	0.033579	0.057362	0.060498
						758.2	0.032212	0.05668	0.057719
						758.4	0.031734	0.055974	0.056483
						758.6	0.033422	0.056785	0.05855
						758.8	0.034506	0.055431	0.061446
						759	0.034387	0.055121	0.06001
						759.2	0.033225	0.055285	0.058705
						759.4	0.032406	0.055959	0.057521
						759.6	0.032193	0.056054	0.057321
						759.8	0.031939	0.054838	0.06
						760	0.032188	0.054035	0.059287
						760.2	0.031616	0.05451	0.05633
						760.4	0.031876	0.056024	0.055869
						760.6	0.033296	0.056227	0.058984
						760.8	0.03481	0.054769	0.056621
						761	0.032343	0.052254	0.054661
						761.2	0.032186	0.053132	0.057252
						761.4	0.031537	0.054476	0.058603
						761.6	0.032009	0.056514	0.055545
						761.8	0.029329	0.056116	0.055421
						762	0.030598	0.057096	0.056617
						762.2	0.031862	0.055428	0.058107
						762.4	0.033417	0.05425	0.057139
						762.6	0.03202	0.055826	0.056081
						762.8	0.031283	0.056531	0.054286
						763	0.032271	0.057452	0.054469
						763.2	0.032947	0.05761	0.055092
						763.4	0.031703	0.05706	0.055161
						763.6	0.031279	0.054318	0.055923
						763.8	0.031348	0.053684	0.056836
						764	0.032568	0.053599	0.056143
						764.2	0.033342	0.053946	0.053661
						764.4	0.033357	0.054768	0.054312
						764.6	0.031535	0.053418	0.055099
						764.8	0.028841	0.053219	0.055164
						765	0.028365	0.051904	0.052707
						765.2	0.031085	0.051658	0.054083
						765.4	0.033903	0.049895	0.054074
						765.6	0.0343	0.051637	0.053673
						765.8	0.033211	0.054403	0.052124
						766	0.033074	0.057554	0.054502
						766.2	0.032688	0.055372	0.053293
						766.4	0.032634	0.053473	0.052415
						766.6	0.031556	0.053443	0.052867
						766.8	0.030812	0.05384	0.055316
						767	0.029144	0.052235	0.052421
						767.2	0.029602	0.054119	0.050034
						767.4	0.030044	0.054497	0.050496
						767.6	0.031753	0.052769	0.051465
						767.8	0.031672	0.049903	0.05151
						768	0.030159	0.049829	0.052182
						768.2	0.029641	0.052158	0.0535
						768.4	0.029757	0.053223	0.051879
						768.6	0.029582	0.050793	0.051011
						768.8	0.032814	0.051402	0.051735
						769	0.033424	0.051396	0.052399
						769.2	0.033116	0.050218	0.052868
						769.4	0.031402	0.049986	0.052375
						769.6	0.033199	0.051527	0.052089
						769.8	0.030798	0.051318	0.049313
						770	0.030861	0.049421	0.049503
						770.2	0.032541	0.052622	0.050611
						770.4	0.033562	0.05363	0.051502
						770.6	0.032072	0.052078	0.050694
						770.8	0.032384	0.048896	0.047876
						771	0.030781	0.051214	0.047288
						771.2	0.02985	0.053706	0.047234
						771.4	0.029178	0.051844	0.048815
						771.6	0.030152	0.048943	0.049649
						771.8	0.029377	0.049277	0.050247
						772	0.029072	0.05104	0.049478
						772.2	0.028833	0.053012	0.050731
						772.4	0.029894	0.051318	0.0531
						772.6	0.031255	0.049833	0.05015
						772.8	0.031712	0.047406	0.046595
						773	0.031122	0.047514	0.046957
						773.2	0.032878	0.047713	0.049641
						773.4	0.032545	0.050732	0.051288
						773.6	0.02952	0.051623	0.048906
						773.8	0.026374	0.052462	0.04891
						774	0.028844	0.050798	0.048633
						774.2	0.031233	0.052983	0.050449
						774.4	0.031565	0.051481	0.047528
						774.6	0.029165	0.049081	0.046025
						774.8	0.02895	0.04576	0.047004
						775	0.029372	0.048126	0.046494
						775.2	0.029232	0.050948	0.046558
						775.4	0.029925	0.050564	0.046953
						775.6	0.030496	0.050859	0.049982
						775.8	0.031865	0.050608	0.04874
						776	0.031177	0.052772	0.048571
						776.2	0.030886	0.051868	0.049091
						776.4	0.031213	0.050393	0.048262
						776.6	0.032154	0.050385	0.046627
						776.8	0.033603	0.050457	0.046647
						777	0.034106	0.05028	0.046723
						777.2	0.031724	0.049896	0.048307
						777.4	0.028504	0.04817	0.045686
						777.6	0.029259	0.04685	0.045874
						777.8	0.030665	0.047391	0.045307
						778	0.029091	0.051074	0.047879
						778.2	0.028307	0.050211	0.045835
						778.4	0.029666	0.050106	0.04695
						778.6	0.029884	0.050387	0.045845
						778.8	0.029913	0.050858	0.044949
						779	0.031316	0.04913	0.043775
						779.2	0.032313	0.047099	0.042716
						779.4	0.031506	0.047959	0.041806
						779.6	0.029848	0.048704	0.043227
						779.8	0.028971	0.050798	0.044354
						780	0.0288	0.05284	0.043754
						780.2	0.029901	0.050984	0.042641
						780.4	0.031634	0.049578	0.041721
						780.6	0.031272	0.048431	0.042686
						780.8	0.031413	0.050595	0.044596
						781	0.031588	0.052638	0.045623
						781.2	0.033072	0.05188	0.043072
						781.4	0.030148	0.049378	0.042069
						781.6	0.030083	0.04893	0.041485
						781.8	0.029286	0.050038	0.043607
						782	0.030986	0.047559	0.045471
						782.2	0.030723	0.048925	0.047198
						782.4	0.029919	0.05125	0.044603
						782.6	0.02904	0.050513	0.043941
						782.8	0.028021	0.049902	0.043952
						783	0.028351	0.051464	0.045519
						783.2	0.029175	0.05135	0.045103
						783.4	0.030123	0.049927	0.046889
						783.6	0.02883	0.051053	0.046471
						783.8	0.029513	0.052154	0.044771
						784	0.031189	0.052137	0.042362
						784.2	0.03044	0.049969	0.041155
						784.4	0.030527	0.049395	0.041578
						784.6	0.029961	0.049549	0.044563
						784.8	0.029831	0.050984	0.045753
						785	0.029553	0.051817	0.046731
						785.2	0.031969	0.053374	0.0458
						785.4	0.031089	0.054525	0.045054
						785.6	0.029671	0.054884	0.043404
						785.8	0.028369	0.05696	0.04598
						786	0.029005	0.06043	0.045241
						786.2	0.030096	0.061907	0.043613
						786.4	0.033146	0.060685	0.044444
						786.6	0.033584	0.05975	0.047215
						786.8	0.032643	0.058739	0.047172
						787	0.029813	0.057914	0.044842
						787.2	0.030213	0.058248	0.042951
						787.4	0.029865	0.058009	0.043217
						787.6	0.031165	0.057778	0.044287
						787.8	0.030059	0.055673	0.046429
						788	0.030036	0.054443	0.04488
						788.2	0.027541	0.051377	0.044659
						788.4	0.028158	0.052021	0.042197
						788.6	0.02815	0.053122	0.041707
						788.8	0.030217	0.054111	0.043567
						789	0.029821	0.050785	0.044173
						789.2	0.031283	0.05047	0.043838
						789.4	0.030166	0.051524	0.041164
						789.6	0.030904	0.051571	0.043478
						789.8	0.03096	0.049708	0.045342
						790	0.030445	0.052341	0.044491
						790.2	0.029182	0.051428	0.043971
						790.4	0.029406	0.048794	0.044094
						790.6	0.029232	0.045631	0.044397
						790.8	0.030908	0.050352	0.041766
						791	0.03144	0.051842	0.040805
						791.2	0.031582	0.051793	0.041381
						791.4	0.029114	0.049386	0.04088
						791.6	0.029133	0.051553	0.04313
						791.8	0.028803	0.052174	0.042582
						792	0.031116	0.04996	0.042991
						792.2	0.031224	0.047733	0.041498
						792.4	0.031299	0.049481	0.039365
						792.6	0.03095	0.0533	0.038964
						792.8	0.031505	0.053107	0.040072
						793	0.032221	0.050406	0.041586
						793.2	0.0329	0.047476	0.040097
						793.4	0.033451	0.047388	0.043148
						793.6	0.030901	0.049404	0.043022
						793.8	0.029814	0.050602	0.04176
						794	0.030078	0.051607	0.038881
						794.2	0.033668	0.050456	0.041671
						794.4	0.03231	0.050118	0.0414
						794.6	0.031009	0.048085	0.041179
						794.8	0.031629	0.049395	0.041707
						795	0.032768	0.052253	0.043688
						795.2	0.031734	0.054251	0.043474
						795.4	0.03103	0.050243	0.041306
						795.6	0.031512	0.044616	0.039976
						795.8	0.032685	0.042473	0.041417
						796	0.032886	0.047006	0.042943
						796.2	0.033266	0.054135	0.042753
						796.4	0.032259	0.055495	0.040121
						796.6	0.031121	0.052759	0.042519
						796.8	0.031897	0.049541	0.040832
						797	0.032649	0.051764	0.041297
						797.2	0.033325	0.051124	0.038328
						797.4	0.031875	0.048761	0.041577
						797.6	0.032304	0.048311	0.042678
						797.8	0.032259	0.050981	0.043629
						798	0.031766	0.052116	0.041106
						798.2	0.032137	0.048659	0.041378
						798.4	0.03232	0.04649	0.040104
						798.6	0.032446	0.048874	0.037397
						798.8	0.031984	0.051998	0.037251
						799	0.032207	0.04932	0.040197
						799.2	0.031416	0.048454	0.041718
						799.4	0.029456	0.048185	0.044495
						799.6	0.031338	0.04916	0.042868
						799.8	0.03228	0.050071	0.0411
						800	0.033557	0.050708	0.038026

## Sheet: Figure 2b
	Wavelength / nm	A	B	C
		Cytosol	ER	Lipid droplet
	468		0.072934
	477		0.08752
	486		0.095624
	495		0.10211
	504	0.012941	0.098865
	512	0.071765	0.11183
	521	0.18941	0.16532	0.00079872
	530	0.3702	0.27229	0.0031949
	539	0.61647	0.44733	0.010383
	548	0.83922	0.64019	0.023163
	556	0.97373	0.8282	0.0023962
	565	1	0.94976	0.022364
	574	0.93922	1	0.49281
	583	0.8251	0.95624	0.85543
	592	0.70588	0.89141	0.97364
	601	0.60745	0.79741	1
	609	0.50863	0.68071	0.89217
	618	0.42078	0.59481	0.79633
	627	0.33569	0.48622	0.70288
	636	0.25961	0.38412	0.61821
	645	0.1949	0.29173	0.50399
	653	0.1502	0.23015	0.41374
	662	0.12078	0.18639	0.34665
	671	0.094902	0.14911	0.28674
	680	0.072941	0.11183	0.22364
	689	0.046275	0.084279	0.15016

## Sheet: Figure 2e
		AP-X, peak area				AP-X, %
		exp. 1		exp. 2		exp. 1		exp. 2		Ave
	X	Organic Phase	Aqueous Phase	Organic Phase	Aqueous Phase	Organic Phase	Aqueous Phase	Organic Phase	Aqueous Phase	Organic Phase	Aqueous Phase
	C4	ND	ND	ND	ND	ND	ND	ND	ND	ND	ND
	C6	ND	3.29479e+07	ND	3.43799e+07	ND	12.1134	ND	14.1607	ND	13.1371
	C8	495560	2.56536e+07	34430.5	2.69587e+07	0.182195	9.43165	0.0141816	11.104	0.0981882	10.2678
	C10	1.17067e+06	1.49247e+06	606252	1.60949e+06	0.430403	0.548714	0.249709	0.662933	0.340056	0.605823
	C12	1.99663e+08	1.05718e+07	1.68954e+08	1.02413e+07	73.4068	3.88677	69.5902	4.2183	71.4985	4.05253
	sum	2.01329e+08	7.06658e+07	1.69594e+08	7.31894e+07	100		100		100
		BODIPY-X, peak area				BODIPY-X, %
		exp. 1		exp. 2		exp. 1		exp. 2		Ave
	X	Organic Phase	Aqueous Phase	Organic Phase	Aqueous Phase	Organic Phase	Aqueous Phase	Organic Phase	Aqueous Phase	Organic Phase	Aqueous Phase
	C4	ND	1.23087e+06	ND	1.15268e+06		0.407502		0.407255	ND	0.407378
	C6	2.17529e+06	1.62686e+06	1.99599e+06	1.56183e+06	0.720169	0.538601	0.705205	0.551812	0.712687	0.545207
	C8	1.43629e+06	ND	1.16868e+06	ND	0.47551		0.412908		0.444209	ND
	C10	904859	ND	843523	ND	0.29957		0.298026		0.298798	ND
	C12	2.9363e+08	1.04844e+06	2.75186e+08	1.12785e+06	97.2115	0.347104	97.2263	0.398484	97.2189	0.372794
	sum	2.01329e+08	7.06658e+07	1.69594e+08	7.31894e+07	100		100		100

## Sheet: Figure 4d
		Red ch.												Green ch.
		Control		Baf-A1		3-MA		DEUP		Rap				Control		Baf-A1		3-MA		DEUP		Rap
		raw data	norm.	raw data	norm.	raw data	norm.	raw data	norm.	raw data	norm.			raw data	norm.	raw data	norm.	raw data	norm.	raw data	norm.	raw data	norm.
		11635	1.0106	12456	1.0819	10334	0.8976	15597	1.3547	7589.5	0.6592			9354.2	0.9778	9670.9	1.0109	7616.8	0.79619	7390.6	0.77254	6699.6	0.70031
		11596	1.0072	13920	1.2091	10825	0.9402	15855	1.3771	10029	0.8711			9567.8	1.0001	10485	1.096	8997.2	0.94048	9874.1	1.0321	7504.6	0.78446
		10632	0.9235	12691	1.1023	9948.6	0.8641	14795	1.2851	8648.7	0.7512			9558.3	0.99914	10781	1.1269	7982.6	0.83443	7642.8	0.79891	7045	0.73642
		10881	0.9451	11696	1.0159	9705.5	0.843	16126	1.4007	9498.2	0.825			8774	0.91715	10080	1.0537	8192.4	0.85636	9056.7	0.9467	7879.6	0.82366
		10375	0.9011	13529	1.1751	10081	0.8756	14730	1.2794	9519.1	0.8268			9122.3	0.95356	11330	1.1843	8579.8	0.89685	8142.7	0.85116	8082.1	0.84483
		10936	0.9499	11545	1.0028	10325	0.8968	18766	1.63	10535	0.915			8328.3	0.87056	9701.3	1.0141	9496.2	0.99264	10324	1.0792	8262.7	0.86371
		10834	0.941	13286	1.154	9328.6	0.8103	15008	1.3036	8658.1	0.752			8306.9	0.86833	11039	1.1539	8785.1	0.91831	9376.8	0.98016	8260.7	0.8635
		9988.9	0.8676	10665	0.9263	10689	0.9284	11335	0.9845	9007.1	0.7823			7704.1	0.80531	8843.5	0.92442	9661.3	1.0099	6943	0.72576	7428.5	0.77651
		8983.6	0.7803	11544	1.0027	9629.7	0.8364	15947	1.3851	9499.6	0.8251			7339.8	0.76723	9147.5	0.95619	8327.8	0.87051	8499.4	0.88845	7548.8	0.78908
		13298	1.155	13435	1.1669	9415.5	0.8178	15597	1.3547	9669.7	0.8399			9824.3	1.0269	11719	1.225	9056.7	0.9467	9229.3	0.96474	8399.4	0.87799
		11417	0.9916	10625	0.9229	9631.2	0.8365	14650	1.2725	10092	0.8766			9212.4	0.96298	9573.4	1.0007	8364.2	0.87432	8409.4	0.87904	9252.5	0.96717
		12234	1.0626	10895	0.9463	9798.2	0.851	13529	1.1751	10812	0.9391			10207	1.0669	8930.8	0.93354	8741.1	0.91371	7331	0.76631	8343.7	0.87217
		9578.1	0.8319	12823	1.1138	9779.7	0.8494	14199	1.2333	10608	0.9214			8248.9	0.86226	9531.5	0.99633	8807.7	0.92067	7949	0.83091	10173	1.0634
		12611	1.0954	13684	1.1886	9444.3	0.8203	16701	1.4506	10261	0.8912			9940.4	1.0391	9137	0.9551	8521.6	0.89077	8648.1	0.90399	9553.4	0.99862
		11803	1.0252	12731	1.1058	9086.6	0.7892	17695	1.5369	10532	0.9148			9750.7	1.0192	9949.5	1.04	8297	0.86729	9970.9	1.0423	9084.6	0.94962
		11302	0.9817	12107	1.0516	9342.8	0.8115	15516	1.3477	12414	1.0782			10043	1.0498	10444	1.0917	8910.6	0.93143	10354	1.0823	9809.1	1.0254
		11097	0.9639	9180.4	0.7974	8627.3	0.7493	14192	1.2327	8532.1	0.7411			11313	1.1826	11245	1.1754	7839.5	0.81947	7356.5	0.76898	10280	1.0746
		10544	0.9158	10674	0.9271	10350	0.899	12986	1.1279	11664	1.0131			9407.8	0.9834	8655.6	0.90478	8634.8	0.9026	8371	0.87503	6956.4	0.72716
		10701	0.9295	11604	1.0079	8227.9	0.7147	15429	1.3401	9762.1	0.8479			9357.3	0.97812	9469.2	0.98982	8125.2	0.84933	9495.2	0.99254	9502.5	0.9933
		11280	0.9797	12200	1.0597	8880.9	0.7714	15839	1.3757	9914.2	0.8611			9064.2	0.94749	10617	1.1098	8407.1	0.8788	9813.2	1.0258	8211.3	0.85833
		9625.5	0.836	10930	0.9493	11294	0.981	17877	1.5527	10600	0.9207			7768.5	0.81205	8945.6	0.93509	8799.3	0.9198	10084	1.0541	8198.9	0.85704
		11893	1.033	13233	1.1494	9279.7	0.806	15130	1.3141	12021	1.0441			10109	1.0567	10062	1.0518	7772.4	0.81245	8220	0.85924	10014	1.0468
		11976	1.0402	14083	1.2232	8699.9	0.7556	13566	1.1783	9849.3	0.8555			10561	1.1039	10314	1.0781	8504.6	0.88899	7677	0.80248	8633.9	0.90251
		12501	1.0858	11567	1.0047	10106	0.8778	12379	1.0752	9715.1	0.8438			10645	1.1127	10167	1.0628	8525.5	0.89118	7374	0.77081	8472.8	0.88567
		11817	1.0264	11267	0.9786	9414.6	0.8177	15129	1.3141	9158	0.7954			9613.9	1.0049	9316	0.97381	7438.6	0.77756	8388.8	0.87689	7958.5	0.83191
		13657	1.1862	15697	1.3634	10196	0.8856	14493	1.2588	8259.2	0.7174			10840	1.1331	12058	1.2604	8509.7	0.88952	7937.1	0.82967	6692.8	0.6996
		15803	1.3726	15245	1.3241	11222	0.9747	13969	1.2133	12177	1.0577			10925	1.142	11776	1.231	9974.2	1.0426	7944.5	0.83044	9551.6	0.99844
		12591	1.0936	9740.7	0.846	9147.8	0.7946	15650	1.3593	10935	0.9498			10615	1.1096	10161	1.0621	8413.1	0.87943	8959.3	0.93652	9238.5	0.96571
		11869	1.0309	13580	1.1795	9201.9	0.7992	14048	1.2202	10557	0.9169			10849	1.1341			8285.6	0.8661	7769.8	0.81218	8326	0.87032
		11936	1.0367	11987	1.0412	10101	0.8773	16105	1.3988	11049	0.9597			10646	1.1128			8867.8	0.92696	9283.1	0.97037	9785.6	1.0229
	Ave.	11513	1	12287	1.0672	9737.1	0.84574	15095	1.3111	10052	0.8731		Ave.	9566.6	1	10112	1.0571	8547.8	0.89351	8593.8	0.89832	8505	0.88903
	S.D.	1340.2	0.1164	1518.2	0.13186	735.02	0.063841	1566.1	0.13602	1159.5	0.10071		S.D.	1043.6	0.10909	946.67	0.098956	562.71	0.05882	999.09	0.10444	1043.4	0.10907

## Sheet: Supplementary Fig. 1a
	Absorption						Fluorescence
	Wavelength / nm	ε / 10^4 M^–1 cm^–1					Wavelength/ nm	Norm. FL intensity / arb. units
		Toluene	CH3CN	CH3OH	Water			Toluene	CH3CN	CH3OH	Water
	190	9103.2	17032	9063.6	13910		460				0.013775
	191	144.77	15896	8735.8	13762		461				0.016378
	192	10365	16440	7969.7	13413		462				0.020004
	193	13185	17750	8334.5	12941		463				0.02241
	194	-5394.1	18894	8266.4	12434		464				0.025668
	195	4710.5	19251	7642.5	11923		465				0.030229
	196	9999.2	19182	8675.9	11415		466				0.035533
	197	2965.1	18838	9209.7	10968		467				0.041335
	198	7841.2	18363	8469.4	10637		468				0.048338
	199	6322.9	17908	10031	10427		469				0.053126
	200	8436.5	17683	12401	10322		470				0.062161
	201	3017.7	17621	14620	10335		471				0.068383
	202	-4759.1	17797	16187	10450		472				0.079721
	203	3310	18150	17391	10644		473				0.090564
	204	912.95	18669	18326	10893		474				0.10031
	205	1956.9	19246	19110	11159		475				0.11254
	206	13500	19934	20026	11410		476				0.12359
	207	12807	20592	21008	11658		477				0.13977
	208	3152.3	21082	21723	11889		478				0.15153
	209	-3898.3	21484	22176	12084		479				0.16759
	210	-8222	21889	22734	12211		480			0.018074	0.18403
	211	8005.6	22121	23085	12224		481			0.021359	0.20391
	212	14460	22100	23234	12057		482			0.025193	0.22107
	213	3059.4	21777	23033	11656		483			0.029066	0.23823
	214	-9110.8	20980	22326	11028		484			0.033552	0.25528
	215	-2021.2	19658	20960	10225		485			0.038166	0.27621
	216	6832.5	17988	19230	9390.2		486			0.044045	0.29847
	217	-3387	16242	17435	8603.3		487			0.050693	0.31939
	218	8079.1	14752	15712	7938.9		488			0.058172	0.3401
	219	11567	13566	14279	7402.4		489			0.064731	0.36204
	220	1810.4	12656	13152	7010.4		490			0.073545	0.38607
	221	7136.3	11942	12298	6725.4		491			0.08352	0.40876
	222	13648	11388	11683	6526.2		492			0.093062	0.43416
	223	3021.2	10995	11244	6389.5		493			0.10435	0.45506
	224	13049	10718	10958	6290.1		494			0.1167	0.47999
	225	7736.5	10550	10774	6206.8		495			0.12951	0.49627
	226	7921.9	10445	10667	6134.2		496			0.14047	0.52745
	227	1514.3	10421	10608	6068.1		497			0.15611	0.54938
	228	11292	10455	10589	6009.9		498			0.17267	0.56725
	229	2776	10545	10596	5968.4		499			0.18844	0.59401
	230	10783	10698	10636	5961.9		500		0.13205	0.20722	0.61693
	231	2048.5	10893	10715	5991.5		501		0.15244	0.22386	0.63842
	232	1519	11132	10838	6080		502		0.17117	0.2445	0.6577
	233	4660.1	11407	11028	6222		503		0.19489	0.26576	0.67952
	234	17935	11728	11290	6445.5		504		0.21609	0.28674	0.70852
	235	5045.5	12104	11620	6750.9		505		0.24051	0.3091	0.72294
	236	6392.8	12523	12050	7140.7		506		0.2707	0.33217	0.74011
	237	429.29	13025	12584	7622.4		507		0.29864	0.3574	0.75713
	238	-6325.8	13622	13252	8187.5		508		0.32949	0.37885	0.77934
	239	8971.4	14328	14050	8825.9		509		0.35752	0.40303	0.79321
	240	14970	15136	14994	9498		510		0.38571	0.42806	0.81051
	241	17658	16065	16091	10215		511		0.41971	0.45652	0.82869
	242	17028	17096	17297	10919		512		0.45031	0.48308	0.84202
	243	13800	18168	18582	11583		513		0.48682	0.51243	0.86226
	244	15612	19274	19901	12201		514		0.51685	0.53676	0.87635
	245	12694	20337	21172	12764		515		0.54877	0.56229	0.8871
	246	9761	21317	22323	13271		516		0.58051	0.59575	0.90783
	247	6856.3	22144	23354	13710		517		0.61617	0.61581	0.90802
	248	19846	22883	24194	14114		518		0.64095	0.64253	0.92484
	249	8991.3	23486	24963	14477		519		0.66822	0.67077	0.928
	250	7935.2	23970	25587	14780		520	0.22116	0.70207	0.69389	0.93776
	251	14022	24386	26215	15006		521	0.24938	0.72614	0.7191	0.9489
	252	13125	24706	26569	15101		522	0.28493	0.7455	0.74223	0.95168
	253	13605	24944	27050	15066		523	0.31357	0.77613	0.75643	0.96588
	254	17059	25086	27499	14885		524	0.34416	0.78989	0.77868	0.96466
	255	19763	25268	27519	14557		525	0.38018	0.8112	0.79701	0.97494
	256	12032	25375	27655	14135		526	0.41247	0.83422	0.82234	0.97546
	257	16230	25388	27371	13666		527	0.44642	0.85047	0.8333	0.9857
	258	16598	25262	27138	13204		528	0.48691	0.86657	0.85102	0.98519
	259	12384	25026	26520	12807		529	0.51638	0.88139	0.86559	0.99338
	260	9581.6	24682	25928	12507		530	0.55786	0.89492	0.88496	0.98866
	261	6187.2	24312	25295	12315		531	0.59114	0.90912	0.89307	0.99184
	262	12039	23892	24699	12220		532	0.62089	0.91567	0.9059	0.99826
	263	6665.9	23559	24332	12202		533	0.65736	0.92509	0.92245	0.99091
	264	10643	23255	23990	12265		534	0.68619	0.93571	0.93195	0.99745
	265	9034.5	23022	23831	12348		535	0.71828	0.94393	0.93721	1
	266	10939	22746	23773	12400		536	0.74589	0.95589	0.94547	0.99683
	267	8404.2	22686	23834	12361		537	0.7685	0.96248	0.95744	0.99822
	268	9911	22741	23841	12225		538	0.79108	0.9677	0.95549	0.98678
	269	11261	22871	23750	11946		539	0.81283	0.96958	0.96623	0.98804
	270	9149.8	23174	23616	11592		540	0.83676	0.97508	0.97604	0.98618
	271	7411.8	23563	23254	11222		541	0.85322	0.97771	0.97558	0.98826
	272	12413	23668	22551	10871		542	0.87253	0.98248	0.98172	0.98392
	273	12388	23576	21804	10576		543	0.89112	0.98919	0.98232	0.97546
	274	11644	23288	21140	10312		544	0.90413	0.99139	0.98749	0.96701
	275	10805	22745	20416	10028		545	0.91918	0.99398	0.98962	0.96267
	276	13143	22153	19867	9651.5		546	0.92901	0.98936	0.99021	0.96246
	277	11412	21690	19459	9131		547	0.9322	0.98609	0.99319	0.95616
	278	11230	21370	19039	8470.5		548	0.9465	0.99106	0.99097	0.9595
	279	11119	21271	18474	7723.3		549	0.95065	1	0.98653	0.94087
	280	13117	21313	17725	6933.3		550	0.95778	0.98616	0.99183	0.93792
	281	12619	21378	16733	6172.8		551	0.96667	0.98505	0.99788	0.94178
	282	12868	21288	15479	5476.3		552	0.9711	0.98648	0.99466	0.936
	283	15012	20921	14050	4867.7		553	0.98149	0.9866	0.996	0.92519
	284	16534	20161	12545	4365.7		554	0.98349	0.97727	1	0.91988
	285	17122	18929	11066	3957		555	0.98786	0.98128	0.99113	0.91139
	286	17137	17302	9713.6	3638.3		556	0.98931	0.97656	0.99078	0.91129
	287	17127	15477	8547.8	3396		557	0.9873	0.98227	0.99043	0.89471
	288	17084	13684	7580.7	3213.3		558	0.99344	0.97463	0.98573	0.88882
	289	16792	12063	6796	3091.3		559	0.99918	0.96854	0.98558	0.87487
	290	16349	10713	6170.2	3024.6		560	0.99851	0.9614	0.97814	0.87181
	291	15619	9613.4	5670.9	2999.2		561	0.99569	0.95697	0.97583	0.86185
	292	14602	8710.8	5291.8	3016.9		562	1	0.94956	0.97298	0.85006
	293	13392	7962.3	5013	3058.9		563	0.99677	0.94159	0.96226	0.84377
	294	12187	7348.1	4824.4	3133.2		564	0.99325	0.93725	0.96121	0.8363
	295	11038	6844.8	4718.3	3230		565	0.99375	0.93293	0.95561	0.82087
	296	10009	6460.5	4684.1	3335.7		566	0.9951	0.91779	0.95676	0.8198
	297	9086.9	6166.5	4711.7	3462.2		567	0.99558	0.91922	0.94761	0.81406
	298	8275.1	5976.5	4787.4	3593.2		568	0.99155	0.91822	0.93598	0.78984
	299	7560.7	5840.6	4903.7	3740.5		569	0.98557	0.90586	0.93304	0.78712
	300	6900.3	5718.6	5048.5	3889.2		570	0.98811	0.89694	0.93252	0.7787
	301	6322.5	5596.6	5216.4	4041		571	0.98457	0.88772	0.91995	0.76537
	302	5831.2	5462.6	5408.9	4205.5		572	0.98326	0.87583	0.91278	0.76155
	303	5416.6	5307	5619.3	4372.8		573	0.97105	0.8742	0.90685	0.74789
	304	5073.7	5162.4	5851.4	4546		574	0.97311	0.86152	0.89786	0.73479
	305	4799.8	5032.7	6109.1	4698.2		575	0.96819	0.85721	0.89356	0.72921
	306	4552.4	4936.8	6384	4832.2		576	0.96627	0.84804	0.88142	0.71858
	307	4333.9	4886.9	6675.7	4936.6		577	0.95412	0.83695	0.87812	0.71042
	308	4133.2	4908.4	6977.2	4997.6		578	0.94762	0.82547	0.86584	0.69502
	309	3948.3	5010.1	7274.8	5006.8		579	0.94253	0.81743	0.86195	0.69145
	310	3780.9	5187.5	7536.9	4952.3		580	0.93714	0.80863	0.84747	0.68335
	311	3655	5408.5	7738.5	4836.6		581	0.92685	0.79423	0.83966	0.66458
	312	3564.7	5635.8	7854.2	4673.5		582	0.92544	0.78746	0.82602	0.6584
	313	3510.6	5808	7864.5	4452.4		583	0.91918	0.78451	0.82072	0.65105
	314	3513.9	5882.9	7758.3	4191.7		584	0.91195	0.77125	0.81375	0.63512
	315	3570.7	5840.9	7546.8	3897		585	0.90704	0.76231	0.80308	0.63558
	316	3677.3	5673.3	7232	3580.4		586	0.90404	0.75153	0.79104	0.62282
	317	3830.6	5399.7	6825	3255.3		587	0.89409	0.74015	0.79041	0.61586
	318	4016.2	5036.6	6348.8	2925.9		588	0.87476	0.7279	0.78071	0.60555
	319	4190.4	4624.2	5818.4	2611.1		589	0.86958	0.72235	0.76465	0.59103
	320	4331.4	4175.9	5263.3	2316.8		590	0.86671	0.71955	0.75959	0.58812
	321	4407.8	3709.2	4689.8	2041.3		591	0.85062	0.70216	0.74668	0.57406
	322	4407	3261.4	4128	1792.8		592	0.84651	0.69526	0.73691	0.57028
	323	4339.7	2835.5	3588.9	1576.4		593	0.82873	0.69515	0.73285	0.56339
	324	4191.5	2440	3075.1	1392.6		594	0.82719	0.67399	0.71915	0.55027
	325	3992.8	2091.2	2613.7	1238.3		595	0.8175	0.67009	0.713	0.54089
	326	3735.1	1782.1	2196.4	1106.1		596	0.81522	0.65426	0.70611	0.54117
	327	3443.4	1524.5	1833.7	1007.4		597	0.7969	0.65211	0.69645	0.52008
	328	3120.1	1309.4	1530.3	920.12		598	0.7846	0.63659	0.68964	0.51949
	329	2798.8	1132.8	1273.7	855.67		599	0.76959	0.62746	0.67216	0.51219
	330	2470.9	993.03	1068.8	809.26		600	0.76656	0.62093	0.66374	0.49382
	331	2151.4	884.02	903.27	771.82		601	0.75313	0.60519	0.65535	0.49814
	332	1858	801.51	777.41	744.2		602	0.75297	0.60086	0.64408	0.48308
	333	1582.4	741.16	680.24	726.02		603	0.73732	0.59405	0.64125	0.47737
	334	1345.7	698.31	611.17	711.33		604	0.72649	0.58562	0.6307	0.47282
	335	1138.1	670.73	560.92	703.32		605	0.71149	0.57141	0.62116	0.45503
	336	959.86	652.63	526.54	698.98		606	0.71034	0.5636	0.61298	0.4602
	337	812.61	641.71	506.54	698.65		607	0.69563	0.55763	0.59968	0.44992
	338	697.93	644.6	494.91	700.95		608	0.69366	0.54345	0.59571	0.44425
	339	600.75	645.85	493.07	703.07		609	0.67949	0.53838	0.58949	0.43196
	340	529.86	655.15	496.06	706.31		610	0.67446	0.53216	0.57874	0.42491
	341	473.95	666.65	503.32	712.86		611	0.66458	0.52288	0.56371	0.42135
	342	433.62	678.98	514.9	720.26		612	0.64668	0.51703	0.55956	0.41214
	343	407.24	699.45	528.78	727.72		613	0.63889	0.50412	0.55763	0.40221
	344	386.06	718.65	544.9	736.74		614	0.63331	0.50205	0.54722	0.399
	345	373.08	739.15	564.27	749.22		615	0.62366	0.49278	0.53378	0.39203
	346	367.38	764.43	583.02	755.98		616	0.62222	0.48491	0.52703	0.38286
	347	366.46	789.14	603.77	762.77		617	0.59698	0.47325	0.52438	0.38137
	348	365.98	816.27	625.98	777.05		618	0.60811	0.46449	0.51251	0.37105
	349	369.33	845.13	648.03	784.66		619	0.58697	0.4532	0.50518	0.35983
	350	378.72	875.48	671.89	796.01		620	0.5753	0.44824	0.4912	0.35263
	351	386.81	899.24	696.12	808.74		621	0.56816	0.44269	0.48494	0.35143
	352	399.86	931.84	720.8	818.08		622	0.5565	0.42723	0.47725	0.34277
	353	410.9	962.86	745.07	828.26		623	0.55337	0.42461	0.47065	0.33785
	354	427.27	992.19	770.07	836.78		624	0.54148	0.42249	0.45879	0.33707
	355	439.16	1023.7	796.73	849.13		625	0.53331	0.41051	0.45896	0.32928
	356	452.48	1057.7	822.4	857.08		626	0.52863	0.4061	0.44836	0.31778
	357	471.27	1090.3	848.62	870.53		627	0.51521	0.3998	0.44023	0.31533
	358	482.65	1118.6	874.25	872.2		628	0.5177	0.38093	0.43062	0.30831
	359	502.58	1147	899.37	881.74		629	0.49774	0.38193	0.42949	0.30221
	360	525.69	1177.5	924.4	889.08		630	0.49875	0.38242	0.42338	0.301
	361	546.15	1212.1	950.57	905.75		631	0.48341	0.37115	0.40965	0.28687
	362	569.7	1246.7	990.81	916.86		632	0.47556	0.35998	0.40158	0.28698
	363	585.31	1280.1	1026.3	927.79		633	0.46964	0.35622	0.40043	0.27831
	364	602.64	1316.8	1014.8	939.85		634	0.45771	0.3461	0.38766	0.2706
	365	626.1	1351.3	1031.1	951.74		635	0.453	0.34346	0.38116	0.26821
	366	655.9	1387.9	1045.8	964.36		636	0.44432	0.3348	0.37568	0.26596
	367	680.19	1418.5	1067.6	978.73		637	0.4209	0.32496	0.37123	0.25131
	368	705.64	1448.8	1092.1	997.01		638	0.43198	0.32339	0.36241	0.25324
	369	729.41	1483.8	1128.1	1012.8		639	0.42403	0.31156	0.34721	0.24961
	370	748.6	1513.5	1169.5	1035.7		640	0.41125	0.30955	0.34915	0.24599
	371	778.8	1537.3	1193.6	1044.8		641	0.4072	0.30118	0.34194	0.23285
	372	806.09	1573.3	1206	1068.2		642	0.39511	0.29873	0.3357	0.23603
	373	829.21	1593.4	1222.3	1092.5		643	0.39274	0.29672	0.33031	0.22372
	374	851.79	1628.3	1246.3	1111.2		644	0.38884	0.29069	0.32508	0.22609
	375	880.8	1652.5	1272.2	1140.4		645	0.37831	0.28721	0.31332	0.21707
	376	897.19	1680	1293.7	1157.4		646	0.3738	0.28214	0.30763	0.21596
	377	932.36	1706.4	1317.4	1189.1		647	0.3577	0.26865	0.30422	0.20556
	378	959.61	1724.6	1343.6	1212.2		648	0.35561	0.26267	0.30118	0.20764
	379	986.33	1753.5	1372.9	1244.9		649	0.35303	0.25908	0.29224	0.19645
	380	1006.2	1773.1	1397.1	1269.7		650	0.33725	0.25284	0.28948	0.19989
	381	1037	1798.5	1419.1	1306.1		651	0.34003	0.25283	0.28304	0.19351
	382	1068.9	1823.7	1449.4	1347.9		652	0.33196	0.24275	0.27771	0.18824
	383	1089.7	1844.1	1481.1	1381.7		653	0.32469	0.23949	0.27383	0.19356
	384	1116.6	1864	1511.3	1419.9		654	0.32006	0.23651	0.26756	0.18544
	385	1143.3	1885.1	1542.8	1462.2		655	0.31746	0.23517	0.26881	0.18369
	386	1173.2	1903.8	1575.1	1512.9		656	0.31235	0.22891	0.26359	0.17922
	387	1196.7	1925.4	1611.3	1560.8		657	0.30093	0.22592	0.25705	0.17388
	388	1218.8	1943	1648.4	1607.5		658	0.3001	0.21841	0.25098	0.17682
	389	1238.3	1965.6	1685.6	1656		659	0.2908	0.21059	0.24444	0.16578
	390	1266.7	1983.3	1719.8	1717.1		660	0.28371	0.21039	0.24083	0.16697
	391	1289.2	2007.1	1766.8	1780.3		661	0.2781	0.21051	0.23915	0.16499
	392	1320.4	2023.4	1816.3	1843.7		662	0.28076	0.20672	0.22785	0.15846
	393	1336.6	2044.2	1865.3	1903.9		663	0.27385	0.19979	0.22787	0.15325
	394	1355.4	2065.2	1907.8	1971.1		664	0.27385	0.20136	0.22554	0.15287
	395	1376.2	2084.5	1959.3	2042.8		665	0.26848	0.19433	0.22019	0.15644
	396	1398	2107	2019.4	2116.7		666	0.25958	0.18848	0.2169	0.14901
	397	1425.4	2128.3	2082.1	2204.7		667	0.25147	0.1903	0.20904	0.14466
	398	1450.5	2153.3	2152.6	2284.1		668	0.25311	0.18332	0.20875	0.14205
	399	1461.1	2167	2215.7	2357.5		669	0.24545	0.17651	0.20231	0.13805
	400	1479	2190	2276.6	2442.1		670	0.2322	0.18136	0.20336	0.136
	401	1506.3	2223.6	2357.6	2532.1		671	0.23577	0.16913	0.20241	0.13687
	402	1528.9	2248.4	2440.7	2618.8		672	0.23077	0.16369	0.19763	0.13236
	403	1548.4	2270.2	2528.2	2714.2		673	0.22275	0.16659	0.19405	0.12445
	404	1573	2301	2620.7	2821.2		674	0.22585	0.16017	0.18657	0.12195
	405	1600.2	2337.4	2721.1	2919.8		675	0.22264	0.16041	0.18441	0.12528
	406	1618.6	2363.9	2816.5	3011.4		676	0.21281	0.15469	0.17581	0.11885
	407	1641.4	2396.6	2916.6	3114.3		677	0.2074	0.15328	0.17396	0.11772
	408	1669.8	2445.9	3033.4	3222.2		678	0.20435	0.15213	0.17552	0.11407
	409	1697.8	2487.6	3161.1	3334.2		679	0.20269	0.15219	0.16883	0.1127
	410	1722.3	2530.2	3280.2	3438		680	0.19163	0.13973	0.16517	0.10823
	411	1753.6	2577.4	3398.8	3550.6		681	0.19345	0.14225	0.15821	0.11112
	412	1790.5	2638.1	3540.5	3662.4		682	0.18728	0.13636	0.15618	0.1081
	413	1814	2697.4	3689.5	3768		683	0.18009	0.13341	0.15471	0.10038
	414	1839.7	2756.4	3831	3873.1		684	0.18008	0.13253	0.14656	0.1045
	415	1878.4	2833.7	3977	3985.7		685	0.1784	0.13047	0.15129	0.10104
	416	1910.7	2906.3	4135.7	4094.7		686	0.16983	0.12466	0.14638	0.094399
	417	1942.7	2985.6	4298	4200.8		687	0.1736	0.12261	0.14556	0.097665
	418	1978.5	3080.4	4456.2	4312.4		688	0.16997	0.1239	0.14677	0.092773
	419	2012.7	3171.9	4631.6	4413.6		689	0.16757	0.12396	0.1402	0.095838
	420	2049.7	3274.1	4806.4	4526.8		690	0.15977	0.11766	0.13466	0.087173
	421	2094.1	3387.3	4986.9	4628.7		691	0.16344	0.11376	0.1341	0.086672
	422	2123.4	3493.8	5172.5	4724.9		692	0.15502	0.11203	0.13302	0.094255
	423	2153.3	3606.4	5336.1	4812.7		693	0.15014	0.10976	0.13007	0.087313
	424	2196.5	3722.1	5519.7	4909.2		694	0.14071	0.10712	0.12427	0.080843
	425	2234.8	3854.2	5724.4	4993.4		695	0.14317	0.10508	0.12403	0.083644
	426	2281.4	3986.4	5911	5075.9		696	0.1439	0.10112	0.1229	0.080855
	427	2340	4136.4	6099.1	5170.2		697	0.13876	0.10668	0.11693	0.075855
	428	2373.7	4269	6306.5	5242.8		698	0.13417	0.10653	0.11461	0.079284
	429	2432.1	4420.5	6508.9	5309.5		699	0.13061	0.098003	0.11623	0.07697
	430	2483.5	4566	6720.7	5380.1		700	0.1298	0.09255	0.11036	0.078015
	431	2533.2	4717.2	6897.7	5430		701	0.13094	0.087666	0.11397	0.074914
	432	2594.4	4867.8	7068.4	5484.3		702	0.13211	0.092069	0.10955	0.066783
	433	2673.1	5034.4	7291.7	5540.9		703	0.11966	0.09322	0.10398	0.066548
	434	2741.5	5211.3	7511	5580		704	0.12444	0.08638	0.10402	0.06253
	435	2813.9	5366.2	7686.6	5616.4		705	0.12019	0.081558	0.10188	0.072148
	436	2895.4	5542.4	7884.4	5652.5		706	0.11723	0.082202	0.096134	0.06742
	437	2980	5727.2	8089.9	5669		707	0.12008	0.084318	0.10119	0.063261
	438	3075	5905.5	8281.6	5683.1		708	0.11287	0.078199	0.10118	0.060713
	439	3158	6088.3	8482.5	5697.9		709	0.10575	0.080426	0.094715	0.06046
	440	3253.3	6276.7	8663.9	5695.8		710	0.10502	0.078871	0.093175	0.054763
	441	3370.7	6486.7	8857.9	5686.1		711	0.10841	0.073832	0.092984	0.061761
	442	3467	6676.5	9048.7	5661.2		712	0.10152	0.077769	0.089039	0.063152
	443	3584.5	6873.7	9201.7	5637.5		713	0.11114	0.075415	0.088429	0.0654
	444	3693	7077.8	9367.6	5598.6		714	0.09579	0.076843	0.086065	0.061686
	445	3811.7	7279.1	9511.6	5553.3		715	0.10089	0.072909	0.084595	0.055586
	446	3926.9	7485.6	9665	5496.1		716	0.092364	0.067395	0.080347	0.054288
	447	4043.5	7710.6	9805.8	5419.9		717	0.097103	0.068423	0.077777	0.057413
	448	4167.6	7917.6	9928.3	5341.9		718	0.088387	0.065749	0.074002	0.054883
	449	4298.8	8130.5	10048	5249.9		719	0.091116	0.063663	0.082538	0.047714
	450	4418.7	8327.6	10158	5149.3		720	0.086462	0.065038	0.076295	0.045177
	451	4549.1	8538.4	10240	5037.4		721	0.092235	0.064563	0.073745	0.050153
	452	4678.6	8738.8	10328	4923.9		722	0.087651	0.065063	0.0732	0.049783
	453	4807	8946.9	10397	4791.1		723	0.081077	0.0584	0.077367	0.048738
	454	4938.3	9133.6	10449	4658.4		724	0.077898	0.053733	0.068872	0.044798
	455	5082.1	9312.9	10489	4511.2		725	0.080861	0.059769	0.066723	0.048123
	456	5218.4	9485.8	10517	4361.9		726	0.079742	0.066332	0.070384	0.044125
	457	5355.3	9651.1	10521	4204		727	0.07265	0.058017	0.06132	0.044063
	458	5504.9	9817.1	10532	4029.1		728	0.07714	0.05332	0.062678	0.039217
	459	5647.9	9970.3	10520	3866.4		729	0.076459	0.053034	0.060953	0.041395
	460	5799.4	10091	10495	3706.4		730	0.075526	0.054925	0.057441	0.041513
	461	5953	10234	10455	3524.5		731	0.0675	0.048847	0.061513	0.042716
	462	6117.5	10329	10403	3356.7		732	0.068264	0.050899	0.059493	0.038382
	463	6319.3	10457	10343	3169.1		733	0.063193	0.049248	0.055619	0.035309
	464	6486.3	10562	10273	2995.8		734	0.065362	0.048539	0.057709	0.034377
	465	6661.1	10653	10187	2827.8		735	0.069583	0.041482	0.057859	0.037325
	466	6827.1	10728	10094	2662.6		736	0.06207	0.046053	0.050706	0.040552
	467	7009.6	10805	9976.6	2492		737	0.063374	0.04457	0.055894	0.042436
	468	7211.3	10885	9850.3	2328		738	0.060377	0.040985	0.055162	0.030249
	469	7388.9	10944	9705.2	2186.2		739	0.052419	0.046234	0.055597	0.038595
	470	7585.3	11006	9554.7	2038.8		740	0.057116	0.036566	0.053355	0.029497
	471	7781.2	11062	9383.7	1884.6		741	0.053477	0.042598	0.049831	0.031646
	472	7982.4	11110	9201.6	1745		742	0.049864	0.04054	0.051039	0.033172
	473	8167.3	11167	8995.3	1612.2		743	0.054478	0.035616	0.044934	0.03659
	474	8327.7	11201	8788.9	1481.9		744	0.050009	0.030666	0.04652	0.036092
	475	8514.8	11212	8563.9	1365.1		745	0.049362	0.038283	0.045222	0.026398
	476	8648.2	11232	8308.1	1252.4		746	0.046734	0.03285	0.050166	0.033337
	477	8791.5	11266	8045.7	1148.9		747	0.052341	0.029546	0.039978	0.027493
	478	8929.4	11285	7777.1	1051.6		748	0.044597	0.032767	0.044808	0.03546
	479	9041.5	11236	7501.9	960.79		749	0.044257	0.029071	0.04253	0.025979
	480	9174.8	11224	7210.2	879.97		750	0.045598	0.035309	0.042226	0.02754
	481	9245.5	11184	6903.8	793.82		751	0.04779	0.036891	0.039098	0.033801
	482	9329	11102	6593.2	723		752	0.03642	0.033031	0.042791	0.034202
	483	9418.3	11034	6273.5	665		753	0.046303	0.032117	0.040667	0.02641
	484	9474	10913	5955.7	593.69		754	0.052268	0.028411	0.041753	0.025194
	485	9562.5	10785	5621.2	543.35		755	0.032585	0.032428	0.038692	0.027722
	486	9564.4	10642	5271.3	476.13		756	0.04015	0.028092	0.038973	0.018701
	487	9567.4	10497	4962.6	432.38		757	0.038937	0.031037	0.034275	0.023015
	488	9599	10262	4620	395.92		758	0.039666	0.026217	0.033612	0.024686
	489	9629.1	10004	4351.7	360.66		759	0.03072	0.027199	0.040372	0.018507
	490	9665.2	9750.1	4052.2	322.83		760	0.040227	0.025907	0.037213	0.035237
	491	9684.9	9470.8	3752.4	296.46		761	0.033616	0.02815	0.033022	0.016866
	492	9714.8	9150	3465.9	272.42		762	0.031392	0.026771	0.039326	0.022791
	493	9758.5	8835.8	3185.6	244.59		763	0.034091	0.031211	0.036589	0.027547
	494	9794.7	8500.7	2916.2	223.76		764	0.026674	0.028992	0.030139	0.016667
	495	9859.2	8133.5	2664.4	198.04		765	0.039376	0.029169	0.032258	0.021107
	496	9902	7743.4	2418.3	183.19		766	0.036087	0.020404	0.031119	0.021458
	497	9960.9	7360.5	2194.2	168.14		767	0.039349	0.028999	0.031249	0.027207
	498	10019	6976.6	1977.5	157.9		768	0.035909	0.028887	0.025794	0.022159
	499	10071	6577.8	1776.6	146.58		769	0.031995	0.021405	0.031474	0.023996
	500	10132	6182.9	1590.9	138.39		770	0.037046	0.022336	0.032559	0.023238
	501	10184	5791.3	1416.3	125.61		771	0.023402	0.026933	0.027432	0.019772
	502	10236	5399.9	1252.7	120.24		772	0.035682	0.018418	0.024584	0.022412
	503	10280	5012.6	1101.6	110.23		773	0.02706	0.021826	0.028488	0.020384
	504	10281	4645.8	963.55	95.909		774	0.021883	0.013901	0.020275	0.017482
	505	10278	4283.3	836.62	98.104		775	0.027872	0.020226	0.024852	0.02303
	506	10248	3927.8	721.54	95.559		776	0.027512	0.021829	0.025432	0.023366
	507	10190	3601.6	615.78	85.075		777	0.029074	0.015513	0.028219	0.026634
	508	10117	3269.8	518.47	86.482		778	0.025151	0.018423	0.024155	0.019792
	509	10012	2982.5	428.9	86.509		779	0.031099	0.02209	0.028567	0.02093
	510	9878.6	2699.8	347.48	82.451		780	0.028286	0.016174	0.025748	0.014233
	511	9712	2443	275.12	76.697		781	0.028719	0.026597	0.027308	0.021987
	512	9506.5	2195.7	206.77	78.516		782	0.025393	0.021655	0.020861	0.023218
	513	9301.5	1973.3	148.22	69.116		783	0.024499	0.028484	0.023331	0.01443
	514	9046.4	1762.1	93.812	66.335		784	0.014966	0.011663	0.02489	0.017885
	515	8760.2	1568.9	45.048	69.553		785	0.026961	0.015924	0.028461	0.018143
	516	8449.7	1401.7	3.429	73.707		786	0.018879	0.013843	0.021532	0.022146
	517	8117.8	1246.4	-37.186	68.556		787	0.023545	0.017037	0.020253	0.016623
	518	7747.6	1095.3	-74.799	67.559		788	0.027857	0.016453	0.017154	0.013404
	519	7363	968.76	-106.28	67.035		789	0.020411	0.01119	0.018886	0.010602
	520	6955.7	852.58	-134.75	62.855		790	0.026613	0.019947	0.020911	0.018155
	521	6536.2	753.56	-160.77	67.97		791	0.020382	0.014207	0.021134	0.01484
	522	6121.4	655.31	-180.02	64.088		792	0.019657	0.016763	0.021091	0.013983
	523	5698	572.68	-200.53	62.951		793	0.015586	0.016938	0.023195	0.0079861
	524	5276.3	505.86	-218.19	62.628		794	0.021988	0.010563	0.018813	0.025137
	525	4857.7	436.7	-235.25	60.94		795	0.020273	0.015221	0.015435	0.014944
	526	4463.5	382.37	-249.5	61.954		796	0.020022	0.021678	0.016452	0.019879
	527	4081.1	335.46	-260.71	59.48		797	0.022241	0.015157	0.016081	0.018507
	528	3708.6	289.09	-272.93	63.476		798	0.012454	0.0209	0.015698	0.012769
	529	3364.4	251.4	-280.37	62.217		799	0.012089	0.019839	0.024219	0.019481
	530	3033.7	218.28	-291.21	60.695		800	0.020444	0.0091114	0.018966	0.018594
	531	2732.4	184.52	-298.21	57.565
	532	2459.4	163.53	-302.39	59.348
	533	2199.4	143.46	-308.08	61.788
	534	1956.4	121.4	-314.05	62.418
	535	1742.3	104.17	-320.64	59.558
	536	1548.3	90.537	-324.93	57.372
	537	1374.6	77.81	-326.6	60.459
	538	1213.1	68.547	-326.71	57.705
	539	1071	59.236	-329.97	61.027
	540	943.48	52.354	-334.38	58.518
	541	833.25	45.049	-334.59	61.141
	542	729.94	41.926	-335.83	60.739
	543	648.74	33.283	-337.91	56.139
	544	569.04	30.331	-338.61	58.675
	545	500.07	24.673	-341.79	57.189
	546	441.06	18.378	-343.99	58.614
	547	388.3	19.21	-342.9	62.601
	548	341.8	12.442	-341.56	56.367
	549	299.72	12.002	-347.06	56.559
	550	262.5	9.6457	-346.79	57.092
	551	234.82	4.8922	-344.47	59.279
	552	212.37	9.8903	-342.4	58.955
	553	188	5.1449	-345.81	57.32
	554	163.14	1.011	-348.58	54.207
	555	148.63	4.2643	-348.76	59.112
	556	130.77	3.1636	-347.47	58.649
	557	115.99	1.8101	-350.13	58.719
	558	106.18	1.3861	-350.21	57.565
	559	96.046	0.08969	-350.42	54.277
	560	91.318	-1.8019	-349.14	57.119
	561	79.373	1.965	-349.75	56.227
	562	72.782	2.4216	-356.35	57.495
	563	66.715	4.0279	-355.61	59.637
	564	63.144	0.75828	-353.25	52.711
	565	57.11	3.767	-356.79	54.434
	566	56.06	-3.2941	-357.58	57.591
	567	53.851	0.26091	-357.91	56.961
	568	49.796	0.048922	-358.62	55.615
	569	51.093	6.107	-360.61	56.821
	570	43.426	1.117	-366.47	52.93
	571	45.273	2.4135	-376.15	55.064
	572	38.32	-0.6849	-382.02	53.289
	573	37.983	-2.9761	-384.82	53.691
	574	38.55	-0.43214	-374.06	55.65
	575	30.85	-4.7617	-388.3	52.335
	576	35.701	0.073382	-401.22	51.199
	577	43.467	3.824	-377.82	54.233
	578	26.581	-3.8403	-386.01	49.598
	579	27.09	-3.7262	-411.32	47.954
	580	34.897	0.17123	-398.51	52.475
	581	42.498	6.0418	-373.96	55.789
	582	23.823	-1.1089	-386.09	47.876
	583	15.023	-8.4308	-427.57	44.028
	584	35.003	0.63598	-407.96	54.705
	585	33.477	1.4595	-373.62	53.962
	586	17.879	-6.7756	-395.03	44.964
	587	30.357	0.30168	-399.8	52.711
	588	26.885	0.0081536	-389.5	50.936
	589	21.344	-6.2375	-399.97	47.858
	590	25.202	-3.4327	-387.67	51.811
	591	26.187	-3.7751	-385.61	48.278
	592	31.703	-2.9353	-381.92	54.329
	593	31.523	-1.1986	-370.32	58.238
	594	21.672	-1.272	-397.1	47.989
	595	26.819	0.6849	-391.2	51.304
	596	17.723	-5.2265	-388.43	49.397
	597	27.435	-3.7425	-388.11	51.137
	598	29.955	-4.4356	-379.74	54.181
	599	26.376	-3.4082	-378.26	51.409
	600	27.262	-2.1525	-390.19	52.274
	601	23.782	-2.8782	-393.96	49.502
	602	22.862	-2.0547	-391.76	50.831
	603	30.144	-0.32614	-385.42	52.37
	604	20.391	-4.9085	-389.93	48.951
	605	25.785	-0.64413	-393.42	50.167
	606	29.577	-1.6552	-382.84	53.017
	607	23.503	-3.7343	-396.48	50.455
	608	23.831	0.48922	-392.8	50.525
	609	26.975	-0.73382	-392.93	51.015
	610	29.7	0.84797	-389.38	51.907
	611	26.729	-3.0576	-390.79	51.155
	612	24.053	0.84797	-393.63	49.187
	613	29.06	-1.117	-389.05	51.942
	614	25.612	-0.6849	-390.63	53.918
	615	25.85	-3.4653	-390.53	53.428
	616	22.14	-4.5252	-393.88	51.776
	617	26.409	-3.661	-393.27	51.286
	618	24.906	-5.9684	-386.86	51.033
	619	25.013	-2.6825	-377.4	51.487
	620	29.429	-1.5329	-331.36	54.041
	621	21.885	-3.6691	-326.6	48.077
	622	27.771	-2.177	-471.46	54.119
	623	28.732	-0.28538	-554.07	51.277
	624	24.578	-3.4082	-463.06	51.723
	625	26.105	-1.3046	-363.09	51.356
	626	23.585	-4.1339	-326.79	51.575
	627	27.295	-2.7967	-355.11	52.711
	628	24.759	-5.1123	-386.3	51.181
	629	31.096	0.024461	-400.96	55.274
	630	25.226	1.2801	-401.31	52.449
	631	28.461	-2.3564	-400.72	55.134
	632	29.602	-1.9079	-396.01	53.42
	633	27.607	-3.1717	-398.58	53.647
	634	22.32	-1.2475	-397.25	50.963
	635	21.565	-4.5008	-400.34	51.033
	636	26.351	-2.3727	-399.5	50.595
	637	23.15	-3.0168	-400.76	50.604
	638	25.095	-1.647	-403.66	50.062
	639	24.873	-0.58706	-401.92	56.096
	640	25.809	-4.5252	-404.81	53.07
	641	21.697	0.34245	-404.39	52.239
	642	24.603	-6.9632	-404.56	54.172
	643	23.724	-6.9387	-405.85	52.755
	644	27.509	-8.0476	-406.5	52.335
	645	24.997	-0.54629	-407.58	46.923
	646	25.497	-3.0658	-408.08	52.047
	647	22.517	-6.319	-408.9	51.041
	648	29.676	-0.081536	-407.82	51.986
	649	24.258	-6.9142	-407.44	50.77
	650	20.67	-7.0447	-412.38	53.883
	651	20.572	-2.5928	-412.98	50.726
	652	22.501	-4.1176	-410.5	52.799
	653	22.797	-4.3703	-414.25	54.775
	654	12.281	-9.5723	-414.47	45.305
	655	103.64	30.486	-405.17	81.358
	656	68.431	14.774	-318.86	78.28
	657	-56.93	-41.061	-605.49	15.137
	658	0.30374	-16.054	-592.35	39.98
	659	19.299	-2.6907	-401.97	51.601
	660	20.95	-2.9108	-427.81	54.95
	661	20.449	-6.262	-418.67	52.012
	662	19.07	-2.0139	-416.69	59.165
	663	21.918	-2.3645	-414.99	50.63
	664	21.36	-4.7046	-419.5	52.335
	665	21.179	-2.0955	-424.07	52.834
	666	20.687	-6.319	-437.29	51.601
	667	19.267	-1.7041	-415.15	53.184
	668	24.57	-8.7814	-380.65	52.773
	669	19.956	-2.0302	-405.58	51.741
	670	19.546	-5.944	-435.06	52.694
	671	21.458	-5.4874	-444.44	48.593
	672	23.223	-5.1368	-433.64	50.385
	673	18.585	-6.2864	-426.76	47.622
	674	17.641	-4.6557	-420.78	51.067
	675	22.985	-3.8403	-417.67	49.24
	676	20.826	-5.2509	-422.39	51.513
	677	23.437	-1.6144	-425.04	51.461
	678	22.665	-3.3756	-423.53	55.728
	679	21.426	-3.1473	-426.42	49.992
	680	22.87	-4.3866	-424.9	49.8
	681	23.7	-4.6231	-429.75	51.33
	682	20.867	-2.5847	-426.99	50.202
	683	22.821	-3.93	-430.29	51.321
	684	21.877	-5.0471	-427.96	50.735
	685	26.023	-3.7833	-429.18	51.924
	686	21.82	-4.2806	-431.15	51.854
	687	19.817	-3.8974	-432.18	51.933
	688	19.776	-4.7372	-432.83	52.843
	689	20.457	-5.0226	-434.31	53.612
	690	21.951	-3.5305	-432.58	48.287
	691	21.532	-4.9085	-434.56	47.666
	692	19.111	-5.7891	-432.5	47.675
	693	22.723	-2.8211	-435.34	51.251
	694	18.446	-2.8375	-436.56	48.829
	695	22.304	-3.5957	-436.3	48.462
	696	19.792	-3.5876	-437.89	48.759
	697	23.15	-3.1554	-434.71	50.665
	698	19.176	-5.6749	-437.31	47.858
	699	20.276	-5.0308	-439.1	49.231
	700	21.105	-4.0605	-439.16	50.683
	701	19.472	-2.8945	-440.44	52.913
	702	20.038	-3.4734	-438.89	49.59
	703	21.015	-5.7075	-439.6	52.974
	704	18.002	-3.7425	-440.69	51.785
	705	18.717	-1.8101	-440.59	48.505
	706	20.711	-5.1205	-441.46	50.324
	707	21.746	-3.1554	-438.11	50.718
	708	20.383	-7.5013	-440.96	49.109
	709	17.28	-5.7238	-443.67	48.077
	710	20.473	-3.7996	-442.24	49.555
	711	17.912	0.08969	-441.42	51.968
	712	18.544	-3.4653	-443.19	50.543
	713	20.523	-6.3598	-442.71	49.249
	714	18.175	-6.9876	-441.93	48.435
	715	19.71	-7.3464	-443.58	49.319
	716	18.298	-3.7507	-444.83	47.64
	717	18.495	-5.2183	-445.25	49.843
	718	21.565	-2.8456	-444.23	46.87
	719	18.364	-3.4734	-444.59	44.361
	720	18.971	-4.1339	-446.03	47.325
	721	19.644	-5.9521	-445.79	50.289
	722	14.826	-6.5066	-447.02	48.357
	723	15.786	-3.9463	-447.5	50.377
	724	21.803	-3.0005	-447.53	51.207
	725	18.873	-1.1741	-447.26	45.742
	726	17.132	-4.2073	-446.95	47.194
	727	17.559	-7.1589	-448.54	49.528
	728	16.016	-4.5416	-448.07	49.065
	729	16.065	-1.9895	-448.43	47.885
	730	17.773	-5.8869	-448.09	45.611
	731	17.403	-3.3674	-447.52	52.37
	732	14.161	-6.6941	-448.34	49.389
	733	17.846	-5.2591	-449.8	47.954
	734	18.314	-3.7833	-447.36	51.094
	735	15.934	-3.0739	-450.33	48.916
	736	17.715	-4.6312	-451.07	47.194
	737	15.129	-3.2614	-450.79	50.858
	738	14.53	-3.0331	-452.25	46.293
	739	19.776	-5.1286	-451.28	48.873
	740	15.244	-3.449	-451.63	49.651
	741	15.425	-4.6475	-455.56	48.969
	742	17.83	-1.4513	-453.1	49.808
	743	16.714	-3.5142	-452.91	47.36
	744	18.158	-4.6965	-455.35	47.272
	745	17.723	-4.2236	-454.04	47.85
	746	18.602	-3.661	-455.14	45.55
	747	19.841	-2.1362	-455.9	50.088
	748	18.618	-4.0523	-456.69	49.117
	749	19.119	-0.4566	-457.38	46.634
	750	15.778	-2.8293	-455.09	49.083
	751	17.879	-3.025	-457.25	49.222
	752	20.186	-5.1531	-458.73	48.269
	753	17.764	-1.8998	-459.23	47.526
	754	15.22	0.34245	-458.47	47.509
	755	15.991	-2.0547	-458.94	49.782
	756	14.949	-6.7919	-459.5	50.726
	757	15.532	-6.4332	-458.77	50.744
	758	16.681	-2.9027	-458.47	46.249
	759	17.994	-1.4269	-462.84	44.518
	760	17.305	-3.5468	-459.57	48.549
	761	13.167	-3.9056	-460.15	49.109
	762	13.34	-4.4519	-464.64	45.812
	763	16.993	-0.60337	-464.01	48.182
	764	14.949	-4.7943	-461.3	45.34
	765	17.395	-3.2533	-459.17	45.427
	766	12.765	-5.9684	-464.14	47.928
	767	15.047	-3.1473	-466.63	50.071
	768	20.662	-4.142	-464.86	51.339
	769	17.009	-8.757	-462.44	51.417
	770	13.611	-4.6149	-465.83	50.49
	771	14.062	-6.3353	-464.58	46.652
	772	12.782	-4.9818	-466.59	46.407
	773	15.63	-3.6202	-468.77	45.847
	774	12.264	-2.4787	-467.44	46.538
	775	14.39	-7.3138	-469.02	45.9
	776	10.409	-5.5771	-469.07	47.019
	777	15.014	-2.8701	-468.99	49.196
	778	14.3	-4.9411	-469.42	48.593
	779	16.558	-4.2317	-469.1	46.529
	780	12.502	-2.9679	-469.33	47.954
	781	13.553	-4.8677	-471.52	45.742
	782	11.246	-3.7914	-467.88	47.989
	783	14.538	-2.2667	-471.84	47.815
	784	13.643	-3.5631	-470.23	49.52
	785	13.241	-5.2183	-471.4	48.182
	786	12.814	-5.1368	-471.4	47.01
	787	14.111	-4.8106	-472.16	49.904
	788	12.502	-0.90505	-470.43	43.372
	789	11.813	-5.2672	-470.57	46.415
	790	11.329	-4.7535	-472.42	45.436
	791	13.89	-8.5613	-474.47	42.909
	792	11.156	-6.2293	-472.75	45.751
	793	12.773	-6.5881	-473.62	49.17
	794	13.373	-5.2917	-472.18	46.38
	795	11.238	-3.9056	-469.79	45.113
	796	13.422	-4.9003	-474.53	43.678
	797	15.121	-5.6667	-476.87	48.068
	798	14.982	-6.425	-473.96	43.985
	799	13.381	-8.121	-476.02	47.911
	800	13.824	-5.0389	-476.84	44.57
	801	13.282	-1.6633	-476.81	46.59
	802	12.166	-1.011	-477.33	46.975
	803	12.453	-6.1641	-479.03	46.608
	804	11.082	-5.8543	-477.29	49.371
	805	12.404	-4.5742	-478.88	43.993
	806	15.023	-3.6447	-478.72	43.058
	807	11.747	-4.5089	-477.19	43.232
	808	13.159	-7.909	-480.39	46.547
	809	9.777	-5.2101	-480.02	47.063
	810	9.424	-7.3872	-481.01	44.737
	811	12.872	-5.2754	-482.77	49.056
	812	12.125	-6.1641	-481.12	45.935
	813	13.602	-5.2998	-485.04	46.783
	814	12.699	-5.3406	-480.71	44.99
	815	9.9165	-2.4135	-480.81	46.031
	816	12.937	-3.9871	-485.61	46.039
	817	12.355	-5.0145	-484.62	43.267
	818	10.171	-7.8764	-484.56	43.993
	819	7.7904	-3.8322	-486.76	47.701
	820	11.583	-3.3756	-487.85	47.211
	821	8.7673	-3.4816	-485.19	48.147
	822	10.376	-1.4432	-486.67	46.512
	823	11.386	-4.248	-490.08	44.623
	824	17.116	-2.7722	-487.93	46.144
	825	12.437	-5.1205	-490.49	45.244
	826	10.384	-6.2538	-488.2	47.194
	827	10.82	-4.9411	-490.87	48.899
	828	10.688	-5.6015	-490.83	48.427
	829	12.034	-4.9655	-491.46	51.374
	830	12.478	-5.1694	-491.62	46.94
	831	13.003	-3.8648	-494.78	47.613
	832	10.081	-2.7151	-494.9	47.762
	833	11.443	-5.0634	-494.5	47.15
	834	15.335	-3.131	-493.13	48.103
	835	12.511	-1.5003	-493.69	45.926
	836	9.227	-3.5142	-494.96	48.698
	837	10.623	-7.1915	-496.56	44.885
	838	14.423	-1.0029	-497.26	43.311
	839	14.128	-5.0634	-497.67	49.117
	840	12.56	-2.6173	-496.89	43.635
	841	14.136	-1.8998	-497.23	45.156
	842	9.4897	-4.9411	-498.59	48.033
	843	11.706	-1.3698	-498.14	43.407
	844	9.268	-4.5497	-496.9	45.296
	845	9.0956	-2.2096	-497.94	40.941
	846	9.4076	-3.2614	-499.58	43.407
	847	10.319	-1.541	-499.9	47.106
	848	10.401	-2.2667	-499.37	46.468
	849	9.4158	-1.1823	-499.87	45.121
	850	9.4897	-1.1578	-500.22	45.445
	851	8.0038	-3.3348	-501.92	47.605
	852	13.66	-3.2696	-502.58	48.059
	853	10.089	-2.6091	-499.8	41.982
	854	12.888	-7.2241	-497.53	44.282
	855	7.8807	-3.5876	-500.58	46.818
	856	7.815	-1.6144	-504.22	44.894
	857	6.9613	-0.106	-502.87	47.919
	858	9.9494	-4.6394	-503.51	43.976
	859	9.2598	-3.824	-504.65	44.465
	860	10.089	-6.1723	-504.9	50.866
	861	8.6523	-1.6552	-505.6	46.319
	862	10.146	-1.8019	-505.64	42.568
	863	9.7113	-2.2341	-507.56	46.345
	864	10.573	-1.0437	-504.18	44.308
	865	8.2583	-4.6802	-506.05	46.039
	866	9.2762	-7.1181	-508.67	42.69
	867	8.6031	-5.4058	-507.08	44.203
	868	7.9546	-3.2451	-506.84	44.57
	869	11.411	-5.0634	-508.73	46.013
	870	6.1896	-6.2375	-509.64	44.483
	871	4.3918	-4.1094	-507.63	48.427
	872	5.6314	-8.9037	-508.43	43.95
	873	2.4545	-4.9737	-509.79	44.378
	874	8.521	-3.6528	-510.57	42.262
	875	7.9874	-2.6255	-509.12	45.707
	876	6.4605	-3.979	-509.15	42.341
	877	7.4374	-6.7104	-512.88	46.162
	878	8.5128	-0.61152	-509.34	43.346
	879	8.9479	-6.0337	-509.76	48.365
	880	10.614	-11.113	-509.81	48.663
	881	8.5292	-2.0792	-509.33	45.436
	882	11.944	-6.1315	-512.92	48.89
	883	8.9643	-3.8811	-513.22	44.658
	884	7.1747	-10.575	-511.77	42.97
	885	5.262	-4.884	-512.78	39
	886	8.6852	-1.3372	-511.37	45.454
	887	5.574	-7.0039	-511.77	36.193
	888	10.286	1.859	-514.49	49.922
	889	10.146	-9.1646	-513.62	42.323
	890	8.6195	-4.0116	-514.34	42.673
	891	5.1307	-5.8543	-514.96	44.361
	892	10.885	-4.3459	-512.62	42.524
	893	11.854	1.9487	-514.11	40.959
	894	9.9904	-2.4705	-516.74	46.206
	895	10.877	-7.9334	-518.25	44.92
	896	2.2985	-6.637	-515.34	46.8
	897	4.5971	-2.8782	-517.99	43.678
	898	10.311	-9.3929	-517.92	43.267
	899	11.049	-3.0413	-518.71	41.938
	900	8.5949	-3.8403	-519	45.095
	901	4.8598	-3.5713	-518.94	44.492
	902	5.7381	-5.8298	-516.51	45.996
	903	8.3814	-5.944	-521.32	43.136
	904	6.5016	-6.2701	-521.29	46.966
	905	3.1605	-2.5276	-519.85	39.927
	906	5.9762	-9.3196	-518.68	46.232
	907	3.103	-2.6581	-518.96	43.818
	908	6.4769	-4.4029	-519.66	42.043
	909	10.286	-4.4519	-520.41	46.503
	910	4.0471	-4.2643	-519.87	45.628
	911	-0.22985	-4.5579	-520.92	44.203
	912	2.8403	0.64413	-518.06	42.926
	913	4.2523	-2.6907	-519.5	46.109
	914	2.1918	-0.69306	-520.69	43.853
	915	4.6135	-6.6533	-522.28	47.85
	916	2.8321	-5.1775	-522.92	46.73
	917	2.0933	1.8019	-519.57	38.388
	918	6.0419	-3.7914	-521.2	45.113
	919	3.8747	-9.2136	-521.08	45.357
	920	4.7448	-0.8969	-519.45	46.311
	921	3.4396	-12.932	-521.5	45.314
	922	4.1374	-4.9737	-521.39	42.428
	923	4.3918	-4.8269	-521.25	39.56
	924	2.8814	-4.7454	-520.6	38.371
	925	0.19702	-8.8303	-522.82	42.323
	926	2.2329	-1.3861	-523.63	39.394
	927	11.394	-7.1099	-524.86	40.994
	928	6.4359	-4.5986	-521.21	47.474
	929	6.1157	-5.4221	-521.84	37.776
	930	7.2322	-5.6423	-521.58	37.444
	931	-3.8418	0.82351	-522.06	38.196
	932	0.84553	-10.249	-521.35	41.151
	933	-4.4001	1.4024	-522.63	42.376
	934	3.3903	-5.6015	-521.07	40.854
	935	-0.73882	-4.7209	-522.54	38.213
	936	-4.1292	-5.732	-523.91	42.096
	937	5.0814	-5.0715	-522.33	41.265
	938	9.9576	-5.4058	-525.26	41.798
	939	3.0127	-9.8822	-523.69	45.987
	940	-0.13134	-2.707	-523.91	38.677
	941	4.2441	-8.8466	-526.43	36.954
	942	-8.0367	-6.8246	-525.49	43.643
	943	1.7485	-5.3732	-525.54	37.828
	944	5.5001	-9.6457	-525.14	35.214
	945	7.1993	-7.9824	-527.97	42.988
	946	4.5642	-11.17	-526.2	47.85
	947	0.57463	-6.6452	-529.05	46.73
	948	-0.76344	0.41583	-528.72	48.077
	949	-2.6105	-9.9718	-528.63	37.234
	950	-1.256	-12.165	-528.17	41.676
	951	-10.204	-6.7023	-526.67	37.435
	952	-0.041045	-11.456	-528.16	43.985
	953	-1.6829	-9.6702	-526.36	41.842
	954	-4.1866	-7.2567	-530.55	39.927
	955	-1.6911	-2.4787	-531.74	35.931
	956	-7.9464	-4.6639	-527.6	29.145
	957	-3.8747	-12.744	-531.59	34.847
	958	4.9993	-11.978	-533.19	39.306
	959	-4.6545	-13.396	-533.55	34.357
	960	4.0635	-11.464	-531.96	34.156
	961	-8.9232	-11.937	-532.83	37.793
	962	-8.5785	-13.127	-532.26	29.399
	963	-9.7934	-13.144	-532.57	32.582
	964	1.2396	-16.283	-532.1	37.164
	965	-6.1568	-13.087	-533.23	41.247
	966	-3.4971	-14.701	-534.39	40.277
	967	-6.3374	-16.381	-533.14	22.569
	968	-11.534	-15.614	-533.47	31.629
	969	-15.014	1.6715	-534.76	32.407
	970	-14.653	-11.88	-530.98	38.047
	971	-15.778	-0.76644	-530.36	29.74
	972	-13.767	-8.4879	-534.02	27.379
	973	-18.626	-18.501	-532.64	38.589
	974	-15.778	-19.079	-534.07	13.405
	975	-8.0613	-7.9579	-532.91	23.715
	976	-10.508	-19.569	-535.61	30.133
	977	-9.6621	-8.1944	-535.68	27.003
	978	-20.711	-12.508	-533.52	44.448
	979	-23.667	-21.061	-534.95	27.545
	980	-20.523	-12.434	-535.06	36.281
	981	-19.16	-22.512	-535.6	37.234
	982	-20.884	-27.877	-533.63	49.45
	983	-29.528	-18.794	-535.71	23.759
	984	-10.073	-9.8903	-534.17	32.433
	985	-24.364	-4.884	-538.35	42.253
	986	-18.347	-21.273	-538.07	28.778
	987	-28.97	-14.106	-538.6	27.047
	988	-22.312	-16.968	-538.7	31.384
	989	-36.801	-25.806	-538.29	42.472
	990	-37.474	-34.058	-539.74	47.325
	991	-14.694	-6.6126	-538.26	45.637
	992	-18.503	-6.8327	-537.12	32.031
	993	-31.974	-33.038	-535.9	14.638
	994	-24.685	-30.388	-535.58	22.552
	995	-31.022	-12.883	-537.32	20.514
	996	-29.791	-20.18	-539.34	4.005
	997	-28.444	-23.107	-533.99	23.496
	998	-26.548	-22.219	-533.3	14.052
	999	-49.591	-27.168	-541.7	30.649
	1000	-33.362	-32.598	-540.4	42.734
	1001	-23.486	-30.25	-532.02	50.307
	1002	-36.374	10.176	-538.33	23.391
	1003	-16.377	-38.811	-542.87	39.105
	1004	-52.341	-28.236	-544.38	37.811
	1005	-33.329	-25.896	-539.24	16.387
	1006	-34.109	-15.647	-538.15	14.638
	1007	-53.991	-32.867	-534.65	-8.1061
	1008	-52.16	-21.86	-535.22	-26.601
	1009	-47.161	-24.053	-532.4	12.102
	1010	-46.857	-26.638	-536.98	17.366
	1011	-58.26	-16.364	-538.43	36.56
	1012	-46.365	-22.855	-530.82	0.42848
	1013	-38.886	-30.902	-545.9	6.7944
	1014	-81.064	-48.123	-532.37	0.14866
	1015	-32.615	-12.972	-533.13	51.522
	1016	-73.545	-26.14	-529.93	-19.273
	1017	-70.245	-11.79	-535.1	-8.1323
	1018	-42.293	-51.743	-533.09	2.1511
	1019	-76.697	-47.503	-531.13	31.331
	1020	-60.099	-27.315	-537.7	10.738
	1021	-59.54	-50.177	-532.11	7.1792
	1022	-89.068	-32.81	-534.49	-5.1067
	1023	-72.396	-24.73	-544.45	13.292
	1024	-89.356	-67.74	-535.39	2.4572
	1025	-84.438	-39.292	-542.95	-23.042
	1026	-53.786	-64.234	-532.14	-21.179
	1027	-82.797	-42.725	-535.52	-27.615
	1028	-95.061	-45.815	-540.44	7.8787
	1029	-115.91	-77.826	-535.02	-24.546
	1030	-68.127	-40.874	-528.71	-25.097
	1031	-88.206	-19.487	-539.88	10.572
	1032	-119.65	-115.81	-531.41	1.6002
	1033	-80.613	-33.12	-543.14	-25.376
	1034	-97.86	-18.337	-530.23	4.311
	1035	-121.99	-28.065	-528.54	17.393
	1036	-112.69	-35.908	-548.44	-13.536
	1037	-83.962	-71.621	-536.91	-30.912
	1038	-154.97	-65.873	-535.32	-1.2242
	1039	-128.69	-47.217	-547.1	-33.08
	1040	-133.1	-23.988	-533.98	-31.253
	1041	-124.71	-82.025	-532.6	-17.008
	1042	-162.73	-59.162	-544.8	-14.673
	1043	-131.26	-45.35	-538.78	-15.093
	1044	-165.03	-57.524	-553.03	-32.739
	1045	-106.17	-77.793	-533.98	-35.8
	1046	-171.13	-70.031	-546.06	17.052
	1047	-172.73	-95.169	-539.43	-53.061
	1048	-168.67	-42.986	-535.28	-24.196
	1049	-124.95	-72.119	-544.28	-24.677
	1050	-143.65	-62.424	-541.28	-38.773
	1051	-109.25	-87.977	-542.82	-68.04
	1052	-178.67	-63.859	-539.4	18.722
	1053	-210.89	-53.512	-530.88	14.525
	1054	-161.79	-32.272	-532.05	-86.141
	1055	-205.71	-102.31	-539.29	-91.108
	1056	-227.63	-41.241	-551.01	-71.967
	1057	-249.14	-106.48	-544.94	-71.521
	1058	-243.81	-141.06	-544.94	-152.73
	1059	-326.6	-103.09	-546.35	-80.326
	1060	-287.41	-115.22	-541.37	-111.75
	1061	-253.05	-75.51	-533.84	-34.095
	1062	-186.51	-172.37	-525.08	-160.86
	1063	-262.04	-234.25	-550.7	-45.41
	1064	-182.88	-126.05	-531.26	43.958
	1065	-346.69	-62.228	-537.04	-149.28
	1066	-302.87	-65.824	-542.14	-95.323
	1067	-299.17	-227.76	-532.98	-89.622
	1068	-314.26	-99.001	-536.51	-49.598
	1069	-260.13	-126.05	-526.97	-127.63
	1070	-376.25	-225.01	-524.52	-180.68
	1071	-334.24	-147.32	-527.38	-60.748
	1072	-380.9	-157.39	-518.5	-58.43
	1073	-394.96	-178.62	-562.21	-28.629
	1074	-338.85	-45.88	-531.01	1.574
	1075	-287.14	-78.144	-545.34	-1.6352
	1076	-262.76	-156.76	-507.76	-187.34
	1077	-544.29	-158.12	-521.26	-211.14
	1078	-410.24	-111.65	-539	-246.21
	1079	-480.7	-166.48	-528.53	55.956
	1080	-324.04	-279.48	-556.1	-386.58
	1081	-562.48	-125.53	-556.8	-67.594
	1082	-499.41	-43.915	-538.2	-394.57
	1083	-627.87	-81.895	-526.98	-127.42
	1084	-455.81	-283.61	-535.61	-69.142
	1085	-490.35	-297.16	-541.92	-204.68
	1086	-363.18	-366.62	-550.3	-290.14
	1087	-559.96	-217.08	-527.5	-200.11
	1088	-377.39	-396.53	-531.36	-141.82
	1089	-530.98	-218.88	-527.76	-2.5884
	1090	-770.86	-351.31	-550.74	-66.528
	1091	-572.51	-379.48	-537.55	-193.47
	1092	-631.32	-192.52	-541.59	-375.71
	1093	-662.21	-435.12	-555.53	-157.62
	1094	-690.64	-174.75	-534.75	-143.5
	1095	-873.52	-215.59	-553.39	-341.44
	1096	-230.08	-152.48	-532.96	-222.07
	1097	-537.52	-372.07	-520.42	-176.89
	1098	-786.85	-188.52	-521.91	-319.96
	1099	-645.73	-91.72	-525.25	-138.89
	1100	-765.76	-42.13	-529.2	-280.53

## Sheet: Supplementary Fig. 1b
	Absorption					Fluorescence
	Wavelength / nm	ε / 10^4 M^–1 cm^–1				Wavelength / nm	Norm. FL intensity / arb. units
		Toluene	CH3CN	MeOH			Toluene	CH3CN	CH3OH	Water
	190	3306.9	21275	12374		520				0.018398
	191	6049.5	22122	13377		521				0.017497
	192	6002.6	22547	11544		522				0.016596
	193	19063	23053	12080		523				0.015696
	194	8124.8	23689	11475		524				0.014798
	195	1618.6	24320	10218		525				0.013894
	196	2960.5	24984	12590		526				0.0087684
	197	13982	25607	12477		527				0.0036428
	198	-11618	26145	12667		528				-0.0014828
	199	-11245	26459	14349		529				-0.0066084
	200	19212	26585	16835		530				-0.011734
	201	-5827.7	26475	19444		531				-0.010393
	202	-8624.8	26178	20392		532				-0.0090515
	203	1091.5	25652	22450		533				-0.0077102
	204	-1682.1	24966	22850		534				-0.006369
	205	-15739	24219	22481		535				-0.0050277
	206	-1086.2	23407	22292		536				0.0028248
	207	5764.7	22567	21917		537				0.010677
	208	16675	21722	21431		538				0.01853
	209	-2810.7	20876	20787		539				0.026382
	210	-5284.2	20125	20119		540			0.0061063	0.034235
	211	9609.5	19443	19459		541			0.00086381	0.034127
	212	-9780.6	18863	18807		542			0.0042987	0.034013
	213	-6874.5	18311	18213		543			0.004741	0.03391
	214	15100	17828	17688		544			-0.00074394	0.033802
	215	20455	17415	17245		545			0.0011883	0.033694
	216	6613.1	17101	16892		546			0.0031479	0.029685
	217	6085.3	16895	16644		547			0.0055658	0.025676
	218	10952	16779	16521		548			0.0077742	0.021662
	219	-1170.3	16735	16460		549			-0.00052742	0.017657
	220	4035.3	16756	16493		550			0.0029908	0.013655
	221	-332.34	16852	16588		551			0.0062677	0.016946
	222	-8059.5	17002	16743		552			0.0032589	0.020243
	223	12397	17168	16978		553			0.0057253	0.023549
	224	-12735	17283	17177		554			0.0030603	0.02684
	225	13279	17235	17321		555			0.0061474	0.030138
	226	-6535.6	16992	17312		556			0.0062071	0.030252
	227	-8457.3	16620	17142		557			0.0034102	0.030366
	228	3840.8	16195	16846		558			0.0070256	0.030479
	229	27.222	15735	16476		559			0.0076245	0.030593
	230	20611	15296	16124		560		0.0026888	0.0045475	0.030707
	231	10931	14913	15820		561		0.0077865	0.0026797	0.029885
	232	16105	14633	15609		562		0.0012164	0.0076771	0.029064
	233	-8996.1	14471	15517		563		0.0086009	0.0056442	0.028242
	234	4196.8	14465	15541		564		0.0024701	0.0079666	0.027421
	235	9656.2	14573	15669		565		0.0064962	0.0086727	0.026599
	236	22317	14759	15883		566		0.002196	0.0066188	0.032031
	237	13196	15017	16160		567		0.0051339	0.01179	0.037465
	238	12596	15303	16504		568		0.0024795	0.010924	0.042894
	239	19900	15623	16890		569		0.010441	0.012733	0.048329
	240	-6810.7	15951	17319		570		0.0037081	0.010895	0.053758
	241	-2145.2	16307	17762		571		0.0069997	0.016857	0.061087
	242	-16067	16668	18154		572		0.0083703	0.017249	0.068412
	243	15756	16958	18429		573		0.0039033	0.017375	0.075746
	244	18365	17089	18528		574		0.004639	0.021459	0.083076
	245	2437.6	16990	18423		575		0.0061269	0.01938	0.090403
	246	15064	16661	18172		576		0.0071678	0.02603	0.090792
	247	13600	16173	17841		577		0.00397	0.026449	0.091183
	248	4465.8	15664	17530		578		0.010954	0.02383	0.09156
	249	21282	15240	17335		579		0.0099438	0.02549	0.091957
	250	17566	14979	17287		580		0.010854	0.031811	0.092348
	251	-2171.4	14919	17391		581		0.010422	0.035788	0.094868
	252	11695	15048	17629		582		0.012396	0.038672	0.097386
	253	20564	15321	18014		583		0.013634	0.042643	0.099904
	254	16948	15737	18494		584		0.01556	0.046741	0.10242
	255	22630	16261	19055		585		0.020958	0.048872	0.10495
	256	6341.3	16891	19727		586		0.019804	0.050131	0.11302
	257	16639	17614	20480		587		0.017433	0.058839	0.12119
	258	13174	18432	21337		588		0.019126	0.067978	0.12924
	259	6520.1	19312	22263		589		0.02386	0.069406	0.13741
	260	16179	20275	23313		590		0.026295	0.07618	0.14543
	261	16950	21301	24389		591		0.032588	0.081255	0.1486
	262	10536	22379	25461		592		0.034194	0.089672	0.15186
	263	16884	23493	26424		593		0.039184	0.098548	0.15504
	264	20013	24672	27331		594		0.045074	0.10443	0.15823
	265	20189	25762	28273		595		0.051003	0.11602	0.1614
	266	18441	26943	28958		596		0.0545	0.12074	0.17498
	267	26746	28078	29842		597		0.053236	0.12931	0.18842
	268	15461	29232	30776		598		0.067293	0.14042	0.20194
	269	11713	30509	31811		599		0.071884	0.14948	0.21548
	270	26365	31756	32518		600	0.0027985	0.07919	0.15948	0.22897
	271	24697	33033	33004		601	0.0055348	0.089341	0.1675	0.23588
	272	18211	34598	34257		602	0.0033171	0.095732	0.18378	0.24273
	273	31479	35991	35446		603	0.0082097	0.10595	0.1922	0.24968
	274	25186	37294	36297		604	0.0088807	0.10988	0.20566	0.25651
	275	24849	38755	36993		605	0.0098574	0.12218	0.21712	0.26342
	276	31070	39672	36167		606	0.013843	0.13287	0.22549	0.26542
	277	34251	40170	35997		607	0.011414	0.14387	0.23853	0.26744
	278	23818	40542	37043		608	0.013218	0.1625	0.25506	0.2693
	279	26086	40574	37985		609	0.017878	0.16668	0.26831	0.27135
	280	29283	40327	37440		610	0.01361	0.18697	0.28177	0.27337
	281	33162	39730	36587		611	0.017404	0.19869	0.29823	0.28665
	282	29215	38949	38507		612	0.018227	0.21292	0.31224	0.29999
	283	37251	38384	37632		613	0.024632	0.22335	0.33208	0.31324
	284	34867	37541	37361		614	0.027453	0.24493	0.34506	0.32653
	285	36650	36707	38448		615	0.024303	0.26134	0.3629	0.33982
	286	35583	35863	37973		616	0.031616	0.27548	0.3731	0.35377
	287	35117	34938	38762		617	0.033287	0.29978	0.39602	0.36766
	288	34327	33945	37138		618	0.038665	0.31614	0.41068	0.38162
	289	33581	32738	36303		619	0.043357	0.33929	0.43225	0.3955
	290	32888	31674	35887		620	0.049911	0.35918	0.44651	0.40948
	291	31936	30520	34713		621	0.05599	0.38326	0.45688	0.42112
	292	30902	29328	33831		622	0.060162	0.40033	0.479	0.43274
	293	29962	28192	31889		623	0.069793	0.42084	0.49942	0.44446
	294	29006	27119	30180		624	0.075326	0.43734	0.52327	0.45604
	295	28098	26150	28894		625	0.084699	0.46856	0.54144	0.46772
	296	27189	25207	27611		626	0.093599	0.49288	0.56595	0.48457
	297	26365	24465	26533		627	0.10482	0.51438	0.57587	0.50136
	298	25638	23789	25623		628	0.11238	0.53169	0.58742	0.51815
	299	24916	23238	24933		629	0.12569	0.54707	0.61124	0.53504
	300	24311	22914	24381		630	0.13326	0.57103	0.62161	0.55185
	301	23801	22661	23823		631	0.14622	0.5982	0.63848	0.56951
	302	23011	22383	23427		632	0.16299	0.60525	0.6626	0.58733
	303	22364	22325	23091		633	0.18115	0.64407	0.67863	0.60502
	304	21705	22301	22807		634	0.19356	0.67162	0.69758	0.62275
	305	21011	22328	22543		635	0.21623	0.67887	0.72073	0.64049
	306	20414	22412	22331		636	0.2327	0.70182	0.73462	0.65439
	307	19833	22547	22143		637	0.24708	0.72506	0.74427	0.66822
	308	19352	22736	21941		638	0.26837	0.7355	0.75973	0.68215
	309	18966	22996	21677		639	0.29044	0.75459	0.77364	0.69596
	310	18631	23156	21543		640	0.30979	0.76407	0.79054	0.70985
	311	18391	23309	21338		641	0.33819	0.78401	0.80383	0.72313
	312	18169	23527	21145		642	0.36043	0.80006	0.82189	0.73653
	313	17953	23684	20937		643	0.3843	0.80709	0.82884	0.74989
	314	17771	23792	20729		644	0.39926	0.82751	0.83089	0.7632
	315	17651	23908	20553		645	0.43083	0.83935	0.84156	0.77657
	316	17503	24030	20330		646	0.46239	0.84986	0.85761	0.78862
	317	17384	24143	20091		647	0.47897	0.86266	0.86944	0.80073
	318	17352	24281	19877		648	0.5248	0.88263	0.88882	0.81289
	319	17397	24382	19528		649	0.54867	0.89996	0.90357	0.82494
	320	17467	24406	19130		650	0.57724	0.90795	0.9166	0.83711
	321	17605	24389	18562		651	0.60122	0.92407	0.93013	0.84745
	322	17779	24191	17866		652	0.62567	0.94088	0.93875	0.85784
	323	17970	23857	17075		653	0.65271	0.93727	0.94248	0.86812
	324	18161	23261	16130		654	0.67239	0.95164	0.95103	0.87857
	325	18358	22532	15142		655	0.69395	0.9538	0.95419	0.88885
	326	18499	21596	14109		656	0.71715	0.96654	0.96781	0.89453
	327	18580	20599	13093		657	0.74584	0.9624	0.97384	0.90026
	328	18609	19441	12102		658	0.76687	0.96915	0.97418	0.90585
	329	18581	18285	11188		659	0.78196	0.9687	0.96302	0.91154
	330	18495	17143	10366		660	0.7981	0.97041	0.98374	0.91725
	331	18360	15993	9636.2		661	0.81596	0.98419	0.98098	0.92551
	332	18183	14870	9018.1		662	0.84131	0.97585	0.98888	0.93371
	333	17949	13768	8501		663	0.8603	0.97924	0.98997	0.94204
	334	17657	12740	8101.7		664	0.86451	0.98788	0.99406	0.95027
	335	17327	11749	7805.9		665	0.88945	0.98755	1	0.95855
	336	16979	10851	7611.4		666	0.89509	0.98689	0.99507	0.95951
	337	16599	10038	7518		667	0.90883	0.99895	0.98447	0.96051
	338	16178	9342.2	7514.2		668	0.9183	0.98691	0.98225	0.96164
	339	15700	8768.7	7589		669	0.92428	0.98108	0.98366	0.96269
	340	15179	8313.4	7727.1		670	0.92507	0.98014	0.97992	0.96364
	341	14566	7977	7932.6		671	0.92802	0.97924	0.98559	0.96412
	342	13898	7762.3	8179		672	0.95122	0.98904	0.98823	0.96473
	343	13144	7633.7	8453.3		673	0.95635	0.99412	0.98733	0.9652
	344	12324	7567.1	8754		674	0.96618	0.99533	0.9927	0.96575
	345	11441	7543.6	9063.1		675	0.9811	0.98788	0.99601	0.96634
	346	10534	7546.5	9372.7		676	0.97165	0.99644	0.99167	0.97306
	347	9618.9	7564.1	9685.4		677	0.9867	1	0.99214	0.97976
	348	8763.4	7579.1	9993.9		678	0.98484	0.99025	0.98033	0.98655
	349	7972.3	7594.9	10312		679	0.9967	0.9911	0.99333	0.99328
	350	7306.6	7625.7	10627		680	0.99477	0.98707	0.98029	1
	351	6776.5	7642	10948		681	0.99744	0.97994	0.98183	0.99786
	352	6387.3	7704.7	11287		682	0.99457	0.98023	0.97808	0.99572
	353	6121.7	7779	11653		683	0.98843	0.98139	0.97839	0.99352
	354	5964.4	7904.4	12030		684	0.9955	0.98279	0.97352	0.99356
	355	5905.6	8092.6	12429		685	0.9985	0.98069	0.96819	0.99358
	356	5917.1	8328.3	12840		686	0.99708	0.97258	0.9768	0.98723
	357	5972.1	8616	13228		687	1	0.96056	0.96042	0.98512
	358	6059.2	8957.8	13599		688	0.9924	0.96936	0.95935	0.98304
	359	6165.8	9360.7	13925		689	0.99561	0.96262	0.95	0.98099
	360	6269.5	9781	14200		690	0.9838	0.95437	0.94824	0.97884
	361	6376.2	10202	14370		691	0.98326	0.9585	0.94737	0.96914
	362	6481	10609	14433		692	0.97915	0.94686	0.94026	0.95941
	363	6595.8	10907	14350		693	0.98154	0.94359	0.93812	0.94973
	364	6718	11097	14202		694	0.96957	0.94297	0.93129	0.94002
	365	6861.1	11144	13931		695	0.9737	0.92926	0.92491	0.93029
	366	7054.6	11008	13504		696	0.96571	0.92937	0.931	0.92487
	367	7278.9	10709	12959		697	0.968	0.92679	0.92092	0.91948
	368	7579.3	10256	12308		698	0.97819	0.91981	0.92118	0.91403
	369	7940.1	9680.8	11546		699	0.95826	0.92075	0.90737	0.90862
	370	8366.7	9021	10692		700	0.96705	0.9112	0.89848	0.90366
	371	8847.7	8301.2	9822.1		701	0.96423	0.90659	0.90125	0.89684
	372	9315.6	7535	8938.3		702	0.94707	0.89342	0.89294	0.89057
	373	9754.3	6775.9	8072.9		703	0.9523	0.88905	0.88835	0.88426
	374	10142	6078.5	7253		704	0.94588	0.88275	0.88185	0.87793
	375	10387	5374	6487.7		705	0.93586	0.87312	0.87242	0.87162
	376	10465	4760.1	5796.4		706	0.94264	0.86807	0.86855	0.86135
	377	10352	4186.7	5176.6		707	0.93002	0.85668	0.86504	0.85103
	378	10030	3669.5	4615.2		708	0.92693	0.85776	0.8555	0.84087
	379	9555.4	3231.3	4116.7		709	0.92771	0.85146	0.84994	0.83052
	380	8939.7	2845.7	3694.2		710	0.9237	0.84192	0.84691	0.82027
	381	8215	2524.8	3322.4		711	0.92497	0.83851	0.83402	0.81001
	382	7410.8	2239.2	2992.8		712	0.90966	0.82494	0.81951	0.79985
	383	6579.6	1992.7	2712.4		713	0.91579	0.82	0.81977	0.78962
	384	5792.6	1803.1	2471.7		714	0.90364	0.81912	0.81052	0.77938
	385	5025	1625.7	2265.1		715	0.90447	0.81122	0.81006	0.76917
	386	4315.8	1486	2088.2		716	0.89811	0.79939	0.7951	0.75894
	387	3676.3	1364.8	1927.9		717	0.89408	0.79522	0.7862	0.74869
	388	3127.6	1256.8	1789.1		718	0.89301	0.78218	0.78767	0.7384
	389	2669.7	1177.4	1673.9		719	0.88396	0.77536	0.77899	0.72825
	390	2269.1	1114.2	1580.4		720	0.8871	0.76895	0.77193	0.71796
	391	1927.1	1046.4	1482		721	0.87838	0.76825	0.76397	0.71069
	392	1648.1	998.86	1394.3		722	0.87826	0.75329	0.75918	0.70328
	393	1408.2	963.29	1315.8		723	0.86756	0.74775	0.7453	0.69586
	394	1234.6	925.42	1269		724	0.86581	0.73637	0.73677	0.68852
	395	1080.9	897.72	1217.2		725	0.85464	0.73017	0.72988	0.68116
	396	960.51	876.84	1157.4		726	0.85422	0.71964	0.72624	0.67102
	397	871.04	861.63	1106.1		727	0.84296	0.7172	0.72439	0.66101
	398	789.47	843.8	1053		728	0.83986	0.70466	0.71378	0.65094
	399	722.23	820.79	1020.4		729	0.83556	0.70303	0.70736	0.64082
	400	684.45	813.61	1005.2		730	0.82395	0.69675	0.69739	0.63087
	401	645.57	809.04	970.09		731	0.8294	0.6849	0.68767	0.6231
	402	616.73	804.05	939.64		732	0.81382	0.67601	0.67998	0.61546
	403	594	800.01	912.21		733	0.80711	0.66543	0.6705	0.6078
	404	572.25	794.59	885.63		734	0.79701	0.66124	0.6623	0.60012
	405	559.59	788.64	861.02		735	0.79429	0.64561	0.65095	0.59227
	406	542.96	787.49	847.91		736	0.77983	0.63838	0.64833	0.58733
	407	540.06	787.66	847.73		737	0.77734	0.64227	0.64579	0.58225
	408	537.23	789.23	831.9		738	0.76928	0.63308	0.6351	0.57711
	409	535.19	791.67	806.55		739	0.76152	0.61903	0.62467	0.57194
	410	531.04	792.02	804.05		740	0.75909	0.61232	0.61512	0.56683
	411	532.23	800.84	807.51		741	0.74806	0.60489	0.60921	0.55847
	412	537.66	808.04	798.88		742	0.73678	0.59539	0.59284	0.55002
	413	534.19	804.87	788.64		743	0.72681	0.5857	0.59732	0.54161
	414	535.54	802.61	790.38		744	0.71402	0.57763	0.58367	0.53324
	415	542.18	810.87	799.1		745	0.7027	0.56991	0.56544	0.52482
	416	549.23	817.23	800.33		746	0.69882	0.565	0.56401	0.52286
	417	554.77	823.81	804.77		747	0.69847	0.55516	0.56017	0.52094
	418	559.32	829.99	814.31		748	0.69059	0.55337	0.55697	0.51893
	419	569.78	832.67	819.01		749	0.688	0.54459	0.55704	0.51693
	420	578.28	836.72	826.35		750	0.67741	0.54154	0.54958	0.51504
	421	583.63	841.59	831.59		751	0.66899	0.53307	0.53348	0.50311
	422	587.3	849.1	843.08		752	0.65696	0.52879	0.53073	0.49129
	423	590.2	856.65	883.59		753	0.65527	0.51674	0.52418	0.47939
	424	601.78	865.32	904.72		754	0.63741	0.50795	0.51477	0.46742
	425	615.67	870.66	908.87		755	0.63324	0.50085	0.5073	0.45554
	426	624.97	885.58	936.36		756	0.62368	0.49442	0.49895	0.45135
	427	646.11	892.17	959.13		757	0.6129	0.48801	0.49388	0.44727
	428	634.69	901.6	969.86		758	0.6097	0.48011	0.48387	0.44302
	429	662.22	910.98	987.88		759	0.61073	0.47747	0.48522	0.43894
	430	662.67	920.49	998.98		760	0.60128	0.47278	0.47863	0.43476
	431	665.81	934.74	1044.5		761	0.59757	0.46303	0.46954	0.42889
	432	684.4	943.76	1103.8		762	0.58464	0.46017	0.46676	0.42293
	433	698.52	960.38	1111.5		763	0.57794	0.45478	0.4594	0.41706
	434	702.7	974.31	1110.1		764	0.56601	0.44839	0.45253	0.4111
	435	713.38	985.96	1166.6		765	0.55916	0.44615	0.44498	0.4053
	436	724.32	992.14	1199.8		766	0.55063	0.43471	0.44118	0.39974
	437	730.68	1008.9	1220.1		767	0.54762	0.42583	0.43441	0.39413
	438	738.32	1022.2	1253.2		768	0.53827	0.42639	0.42597	0.38854
	439	748.29	1038.9	1281.8		769	0.53461	0.41856	0.4227	0.38291
	440	762.18	1056.3	1320.6		770	0.53	0.41131	0.41708	0.37731
	441	772.85	1069.6	1345.1		771	0.51986	0.40019	0.41114	0.37243
	442	769.84	1081.4	1369.7		772	0.50911	0.40034	0.40647	0.36743
	443	784.87	1100.3	1425.6		773	0.51274	0.38972	0.40203	0.36258
	444	792.72	1116.7	1460.6		774	0.50308	0.38559	0.39961	0.35764
	445	797.6	1130.5	1503.8		775	0.49525	0.38882	0.39337	0.35247
	446	812.02	1148.2	1544.9		776	0.49151	0.38546	0.38854	0.3492
	447	812.58	1170.6	1578.3		777	0.47784	0.37431	0.3826	0.34564
	448	829.28	1184.9	1624.7		778	0.47258	0.3628	0.37543	0.34205
	449	839.74	1210.5	1665.1		779	0.47418	0.36467	0.36977	0.33848
	450	844.25	1236.2	1704.4		780	0.46332	0.35477	0.36725	0.33492
	451	852.96	1257.4	1752.6		781	0.464	0.3546	0.36458	0.32876
	452	864.96	1270.3	1797.4		782	0.45611	0.34971	0.35533	0.32259
	453	879.81	1299	1844.2		783	0.44764	0.34192	0.35211	0.31635
	454	893	1329.1	1894.1		784	0.44411	0.34304	0.34516	0.31011
	455	892.29	1353.1	1930.5		785	0.43303	0.32802	0.34323	0.30401
	456	907.97	1378.5	1979.6		786	0.42926	0.32957	0.33618	0.30022
	457	926.3	1404.8	2041.6		787	0.42227	0.32441	0.33576	0.29646
	458	929.09	1434.5	2081.7		788	0.41624	0.31857	0.32684	0.29268
	459	938.34	1462.6	2140.5		789	0.41326	0.3161	0.32388	0.28885
	460	957.3	1494.2	2193.1		790	0.40942	0.31413	0.31613	0.28503
	461	969.22	1528.3	2255.3		791	0.4014	0.30488	0.31129	0.27934
	462	984.7	1557.7	2319.6		792	0.39812	0.3053	0.31029	0.27359
	463	1007.2	1595.5	2373.1		793	0.39086	0.29668	0.30855	0.26785
	464	1012.3	1631.2	2413.9		794	0.38224	0.29325	0.301	0.26217
	465	1018.4	1666.7	2465.8		795	0.38673	0.29032	0.29895	0.25641
	466	1037.8	1703.7	2533.2		796	0.37404	0.28563	0.2891	0.25275
	467	1052	1748.9	2616.2		797	0.36665	0.28158	0.29104	0.24906
	468	1066	1780.8	2672.1		798	0.36533	0.27091	0.28358	0.24549
	469	1075.6	1820.2	2724.1		799	0.3614	0.2663	0.2824	0.24179
	470	1100.9	1870.2	2786.8		800	0.35573	0.26603	0.27507	0.23812
	471	1130.9	1917.1	2841.7		801	0.35162	0.26822	0.27197	0.23504
	472	1137.3	1954.4	2900.4		802	0.34362	0.26114	0.26899	0.23202
	473	1144	1995.7	2959.3		803	0.34189	0.25945	0.2618	0.22906
	474	1164.9	2041.8	3023.5		804	0.34133	0.25409	0.259	0.22592
	475	1179.6	2095.9	3088.6		805	0.33677	0.25161	0.2571	0.22294
	476	1188.6	2135.5	3154.2		806	0.3305	0.24951	0.25415	0.21805
	477	1207.6	2186.6	3227.7		807	0.32368	0.24081	0.24991	0.21322
	478	1225.8	2233.6	3288.3		808	0.31372	0.23736	0.24525	0.20838
	479	1246.6	2289.7	3349.5		809	0.31697	0.23633	0.23689	0.20346
	480	1257.9	2347.4	3412.4		810	0.30822	0.23402	0.23273	0.19861
	481	1274.1	2392.4	3476.1		811	0.30123	0.22646	0.23316	0.19721
	482	1301.6	2440.4	3545.4		812	0.30131	0.22315	0.22929	0.19596
	483	1323.6	2497.7	3617.1		813	0.29443	0.2196	0.22629	0.19465
	484	1348.7	2556.5	3670.7		814	0.29341	0.21655	0.22537	0.19322
	485	1398.3	2620.6	3711.9		815	0.29086	0.21269	0.22169	0.19194
	486	1370.4	2658.7	3679.6		816	0.28428	0.20933	0.21501	0.19003
	487	1374.1	2700	3982.8		817	0.28577	0.20615	0.21369	0.18823
	488	1436.8	2772.3	4086.9		818	0.27569	0.20106	0.2074	0.18631
	489	1470.4	2839.6	4007.6		819	0.26637	0.20164	0.20795	0.18458
	490	1493.4	2905.4	4048.2		820	0.2672	0.20027	0.20108	0.18264
	491	1529.2	2956	4100.3		821	0.26336	0.19503	0.19705	0.17787
	492	1562.5	3013.2	4151.7		822	0.25967	0.19169	0.19475	0.17297
	493	1589.7	3076	4210.2		823	0.25353	0.18756	0.19322	0.16815
	494	1625.9	3142.9	4265.3		824	0.25203	0.18212	0.18977	0.1633
	495	1652.8	3197.3	4323.5		825	0.24391	0.17972	0.18664	0.15851
	496	1691.2	3262.1	4373.1		826	0.24849	0.17882	0.18283	0.15704
	497	1718.2	3315.6	4428.9		827	0.24244	0.17371	0.18354	0.15558
	498	1762.7	3373.5	4489.2		828	0.23696	0.17326	0.17699	0.15406
	499	1794.4	3432.1	4529.9		829	0.23159	0.17146	0.17541	0.15254
	500	1829.1	3499.5	4575		830	0.22287	0.16778	0.17313	0.15111
	501	1866.7	3556.2	4625.7		831	0.2252	0.1658	0.17177	0.14832
	502	1905	3617.5	4670.9		832	0.22099	0.15965	0.16915	0.14554
	503	1943.4	3673.5	4714.2		833	0.21896	0.15837	0.16874	0.14272
	504	1982	3721.5	4761.2		834	0.21598	0.15714	0.16318	0.13997
	505	2028.6	3775.8	4803.6		835	0.21909	0.1536	0.16165	0.13714
	506	2069.9	3831.9	4838.7		836	0.21164	0.15308	0.15733	0.13569
	507	2111.2	3878.2	4878.6		837	0.20704	0.1473	0.156	0.13411
	508	2164.2	3926.6	4914.7		838	0.20478	0.14736	0.15447	0.13269
	509	2203	3984.1	4947.3		839	0.20363	0.14408	0.1507	0.13115
	510	2255	4037.6	4980.7		840	0.19661	0.14365	0.14835	0.12971
	511	2301.8	4091	5009.5		841	0.19531	0.14335	0.14471	0.12711
	512	2354.2	4146.2	5040.2		842	0.19388	0.13677	0.14243	0.12454
	513	2410.1	4197.7	5064		843	0.18882	0.13516	0.14285	0.12196
	514	2456.2	4238	5088.5		844	0.18681	0.13315	0.14136	0.11934
	515	2510.3	4288.7	5113.1		845	0.18347	0.12896	0.13704	0.11674
	516	2561.5	4337.8	5130.2		846	0.18003	0.13012	0.13705	0.1146
	517	2616.5	4386.3	5147.6		847	0.17638	0.12835	0.13617	0.11255
	518	2674	4422.1	5166.9		848	0.1746	0.12784	0.13104	0.11043
	519	2734	4470.2	5177.2		849	0.17428	0.12397	0.13057	0.10837
	520	2791.7	4517.1	5190.4		850	0.17069	0.12283	0.13031	0.10627
	521	2853.2	4563.2	5200.2		851	0.16735	0.11918	0.12778	0.10508
	522	2912.1	4604.5	5202.5		852	0.16341	0.12009	0.12319	0.10384
	523	2974.9	4652.2	5206.3		853	0.16422	0.11756	0.12414	0.10266
	524	3024.8	4691.4	5204.2		854	0.16027	0.11453	0.123	0.10145
	525	3084.2	4726.1	5205.7		855	0.15851	0.11582	0.11871	0.10024
	526	3142.3	4768.1	5200.5		856	0.15672	0.11098	0.11946	0.098411
	527	3198.9	4813.6	5189.1		857	0.15397	0.10985	0.11733	0.096586
	528	3266.4	4845	5181.6		858	0.15358	0.10857	0.1152	0.094768
	529	3313.7	4875.8	5164.3		859	0.15086	0.10912	0.11189	0.092933
	530	3372.3	4918.3	5156.4		860	0.14711	0.10582	0.11367	0.091114
	531	3424.5	4946.3	5136.4		861	0.1447	0.10426	0.10942	0.090457
	532	3478.2	4976.4	5110.2		862	0.14022	0.10006	0.1079	0.089798
	533	3528.4	5009.4	5081		863	0.14025	0.099532	0.10471	0.089136
	534	3577	5028	5056		864	0.13856	0.097489	0.10402	0.088483
	535	3627.6	5052.6	5031.2		865	0.13286	0.096857	0.10026	0.087822
	536	3671.6	5074	5003		866	0.13002	0.096547	0.10043	0.086235
	537	3725.2	5088.4	4966.2		867	0.12914	0.093929	0.098073	0.084641
	538	3773.1	5101.5	4920.1		868	0.12742	0.091218	0.096797	0.083047
	539	3810.5	5118	4884.1		869	0.12614	0.09021	0.097251	0.081459
	540	3851.1	5130.7	4847.1		870	0.12326	0.089849	0.093188	0.079867
	541	3901.8	5130.1	4799.7		871	0.11829	0.08623	0.094458	0.077881
	542	3940.8	5140.4	4752.7		872	0.11736	0.086816	0.091263	0.075919
	543	3985.4	5142.1	4708.8		873	0.11752	0.086359	0.089765	0.073932
	544	4037.1	5127.4	4656.6		874	0.11164	0.084083	0.089289	0.071958
	545	4066.9	5132.4	4607.5		875	0.1123	0.082568	0.087427	0.069978
	546	4113	5114.4	4557.9		876	0.11135	0.081505	0.086199	0.070202
	547	4163.4	5103.2	4500.1		877	0.10994	0.079535	0.084853	0.070431
	548	4202.9	5094.9	4439		878	0.10742	0.07839	0.084117	0.070655
	549	4243.1	5076.4	4393		879	0.1081	0.077542	0.082827	0.070886
	550	4292.5	5053.8	4332.5		880	0.10436	0.077195	0.080676	0.071112
	551	4345.4	5036	4269.3		881	0.10414	0.075816	0.079537	0.070734
	552	4386.9	5013.3	4201.1		882	0.10332	0.074536	0.078827	0.070355
	553	4434.8	4985.3	4145.4		883	0.10325	0.074544	0.078501	0.069971
	554	4477.1	4961.4	4086.7		884	0.10212	0.072395	0.077746	0.06967
	555	4528.4	4934.3	4016.5		885	0.10122	0.071334	0.076112	0.069222
	556	4579.5	4901	3948.1		886	0.098293	0.069302	0.074755	0.068083
	557	4627.9	4867.6	3886.1		887	0.097692	0.068865	0.071971	0.066935
	558	4681.8	4836.6	3818.1		888	0.093416	0.068358	0.071961	0.06579
	559	4726.2	4800	3747.2		889	0.095359	0.064467	0.070531	0.064651
	560	4778	4762.6	3670.3		890	0.09384	0.065365	0.0692	0.063515
	561	4823.2	4729.9	3598.6		891	0.093605	0.06358	0.066895	0.061648
	562	4865.8	4694	3536.8		892	0.090617	0.06472	0.066842	0.059773
	563	4916.8	4654.3	3457.9		893	0.08925	0.061055	0.067101	0.057907
	564	4960.7	4616.5	3377.7		894	0.088283	0.059849	0.064629	0.056021
	565	5004.2	4579.6	3304.8		895	0.086935	0.058998	0.064561	0.054157
	566	5037.7	4538.8	3226.9		896	0.086393	0.057352	0.06198	0.053668
	567	5084.2	4497.4	3144.8		897	0.086787	0.057715	0.063228	0.053164
	568	5117.3	4457.4	3065.3		898	0.083132	0.057084	0.063088	0.052679
	569	5144.3	4413.7	2981		899	0.083035	0.056957	0.059742	0.052173
	570	5169.8	4369.5	2898.9		900	0.081721	0.055578	0.060491	0.051685
	571	5196.7	4328.5	2831.5		901	0.08071	0.056226	0.058932	0.051243
	572	5206	4285.2	2764.5		902	0.078971	0.055067	0.058844	0.050802
	573	5221.7	4236.6	2683.9		903	0.077294	0.055177	0.056666	0.050378
	574	5239.5	4187.9	2572.5		904	0.077777	0.052738	0.055078	0.049933
	575	5236.6	4140.2	2514.8		905	0.075123	0.051604	0.054756	0.049494
	576	5239.7	4092.1	2454.6		906	0.075088	0.052768	0.05393	0.048595
	577	5245.8	4035.3	2315.4		907	0.073427	0.052222	0.053988	0.047686
	578	5222.5	3978	2243.2		908	0.072583	0.051329	0.052343	0.046788
	579	5212.7	3929	2216.4		909	0.070844	0.05032	0.051254	0.045874
	580	5203.2	3868.1	2109.1		910	0.067725	0.049668	0.049995	0.044975
	581	5195.6	3805.3	1967.5		911	0.068752	0.04882	0.049244	0.044257
	582	5151.7	3738.8	1904.3		912	0.068064	0.047942	0.050028	0.043526
	583	5127.9	3687.3	1908.9		913	0.066972	0.047543	0.048573	0.042806
	584	5118.3	3615.5	1796.9		914	0.067452	0.04751	0.047251	0.04207
	585	5076.5	3540.3	1642.6		915	0.065193	0.045965	0.04686	0.041351
	586	5034.7	3476.4	1601.2		916	0.064232	0.044434	0.046731	0.040417
	587	5012.7	3399.4	1537.2		917	0.062779	0.044932	0.044374	0.039486
	588	4976.5	3326.2	1444.8		918	0.063329	0.044177	0.045185	0.038552
	589	4934.9	3253.7	1391.7		919	0.062694	0.042102	0.044608	0.037624
	590	4906.4	3175	1296		920	0.06058	0.042157	0.043458	0.036691
	591	4866.6	3094.5	1218		921	0.060071	0.041954	0.042996	0.036869
	592	4835.2	3008	1137.2		922	0.058389	0.041119	0.042922	0.037041
	593	4802.6	2921.5	1051.8		923	0.058771	0.040813	0.041437	0.037224
	594	4759.2	2840.3	1035.7		924	0.05817	0.040294	0.041238	0.037407
	595	4731.4	2751.4	966.24		925	0.055064	0.039318	0.039632	0.037584
	596	4693.5	2666.1	900.48		926	0.056186	0.03906	0.03969	0.036492
	597	4673.2	2577.5	841.98		927	0.054671	0.038909	0.039436	0.035407
	598	4642.6	2490.8	770.76		928	0.054704	0.037673	0.038914	0.034319
	599	4611.6	2401.6	712.21		929	0.053999	0.036419	0.038065	0.033223
	600	4589.8	2312	681.27		930	0.051115	0.0359	0.037916	0.032132
	601	4562.5	2221.4	643.74		931	0.051518	0.035657	0.037113	0.032042
	602	4542.4	2135.6	594.48		932	0.050691	0.036017	0.036346	0.031966
	603	4525.1	2047.2	539.13		933	0.049477	0.035148	0.036184	0.031873
	604	4491.8	1961.1	505.46		934	0.049961	0.033427	0.036626	0.031797
	605	4479.8	1876.8	468.6		935	0.048898	0.034428	0.03573	0.03171
	606	4456.6	1790.8	414.19		936	0.047887	0.032825	0.035285	0.030842
	607	4432.7	1707.9	399.96		937	0.04698	0.033125	0.034333	0.029972
	608	4417	1622.3	363.3		938	0.046746	0.032021	0.033653	0.029106
	609	4391.3	1543	331.39		939	0.046714	0.031752	0.033365	0.028233
	610	4375.4	1466.1	295.76		940	0.044714	0.031521	0.033108	0.02737
	611	4344.1	1389.5	272.46		941	0.044594	0.030648	0.032776	0.027164
	612	4315.5	1314	249.9		942	0.043641	0.030683	0.032723	0.026951
	613	4291.8	1246	220.03		943	0.042897	0.029824	0.03247	0.026746
	614	4257.3	1173.6	197.88		944	0.042002	0.028931	0.030796	0.026533
	615	4219.4	1107.4	178.13		945	0.041342	0.028847	0.031099	0.026328
	616	4184.1	1043.2	162.05		946	0.041154	0.028683	0.030169	0.02582
	617	4146	983.18	142.7		947	0.040939	0.028347	0.030976	0.02531
	618	4095.9	919.69	115.84		948	0.040292	0.027238	0.029427	0.024801
	619	4046.4	865.13	91.364		949	0.040416	0.02724	0.029622	0.024298
	620	3994.1	805.47	33.475		950	0.039386	0.027272	0.028727	0.023788
	621	3933	760.56	27.441		951	0.039524	0.0262	0.027964
	622	3874.1	707.28	109.66		952	0.03751	0.025237	0.027875
	623	3804.1	660.96	123.05		953	0.036704	0.025824	0.02759
	624	3726.8	615.12	79.569		954	0.036251	0.02533	0.026298
	625	3655.8	574.32	43.879		955	0.036222	0.024231	0.026571
	626	3577.8	535.03	11.656		956	0.036821	0.024477	0.025829
	627	3494.2	498.16	-9.4212		957	0.034886	0.024436	0.025739
	628	3404.6	463.19	-3.3017		958	0.03411	0.023407	0.02503
	629	3316	428.85	-11.152		959	0.03459	0.023145	0.024537
	630	3224.4	397.9	-23.924		960	0.033151	0.023462	0.023997
	631	3130.2	373.66	-26.418		961	0.033415	0.02266	0.023918
	632	3032.9	347.07	-32.398		962	0.0329	0.021973	0.02362
	633	2935.3	324.13	-38.403		963	0.031571	0.022122	0.023981
	634	2841.7	299.83	-45.769		964	0.032074	0.021856	0.023657
	635	2734.2	276.79	-48.552		965	0.031212	0.021364	0.022549
	636	2623.8	257.84	-53.794		966	0.030964	0.020721	0.022215
	637	2506.4	228.53	-54.397		967	0.030666	0.020057	0.022027
	638	2388.1	215.64	-56.123		968	0.029306	0.020215	0.02127
	639	2269.8	197.3	-63.41		969	0.02873	0.019909	0.021195
	640	2160.3	178.67	-63.928		970	0.028735	0.019989	0.020863
	641	2051	168.45	-67.759		971	0.027947	0.019788	0.020543
	642	1936.5	155.85	-69.404		972	0.027728	0.018851	0.020046
	643	1831.3	147.05	-72.442		973	0.026653	0.018947	0.019677
	644	1732.2	138.21	-74.437		974	0.027289	0.018129	0.019527
	645	1624.6	118.59	-77.245		975	0.02638	0.018257	0.018978
	646	1526.5	118.32	-77.953		976	0.026899	0.017592	0.019254
	647	1436	111.88	-80.212		977	0.025484	0.017516	0.018765
	648	1340.3	99.941	-83.658		978	0.025556	0.017148	0.018731
	649	1247.1	89.406	-82.187		979	0.024955	0.01728	0.018226
	650	1161.9	77.824	-80.511		980	0.024544	0.01661	0.017523
	651	1083.1	79.847	-83.529		981	0.024308	0.016672	0.017857
	652	998.88	76.518	-86.137		982	0.024187	0.016839	0.01757
	653	930.91	67.388	-84.915		983	0.023379	0.016086	0.0168
	654	843.26	64.767	-85.648		984	0.023605	0.015412	0.017007
	655	857.49	69.212	-112.06		985	0.023206	0.01576	0.017062
	656	760.83	55.418	-208.67		986	0.022701	0.015268	0.016102
	657	609.84	31.756	175.3		987	0.022888	0.015001	0.01652
	658	610.23	46.806	217.57		988	0.021803	0.015014	0.015715
	659	558.24	39.43	-103.89		989	0.021815	0.014968	0.015269
	660	509.11	41.703	-74.876		990	0.022034	0.014403	0.015289
	661	462.99	40.198	-88.771		991	0.020748	0.014589	0.014932
	662	423.5	41.543	-91.364		992	0.021189	0.014031	0.015047
	663	386.86	37.297	-91.798		993	0.02066	0.013826	0.014403
	664	345.06	37.556	-90.875		994	0.020271	0.013833	0.014388
	665	308.3	35.613	-91.758		995	0.019785	0.013313	0.013993
	666	283.05	28.656	-79.554		996	0.019575	0.01309	0.014022
	667	256.59	32.563	-99.045		997	0.019984	0.012769	0.013546
	668	221.14	30.938	-114.66		998	0.018823	0.012634	0.013518
	669	197.79	24.45	-99.239		999	0.019033	0.01269	0.013537
	670	180.87	30.908	-91.209		1000	0.018838	0.012414	0.013131
	671	159.17	30.849	-84.985
	672	139.15	26.254	-92.436
	673	121.54	26.124	-90.012
	674	109.25	25.994	-90.022
	675	95.253	21.878	-93.075
	676	79.213	28.905	-93.898
	677	70.608	26.274	-93.798
	678	57.163	24.549	-93.878
	679	48.663	24.948	-91.224
	680	39.079	21.589	-91.294
	681	30.673	24.918	-90.835
	682	22.42	22.526	-91.035
	683	20.766	20.612	-89.095
	684	6.8554	24.46	-90.007
	685	6.7603	23.214	-88.646
	686	-2.3866	22.984	-86.965
	687	-8.3862	19.785	-86.885
	688	-11.562	21.828	-86.676
	689	-16.307	18.011	-87.02
	690	-19.026	20.841	-86.97
	691	-20.566	22.277	-86.701
	692	-23.847	20.104	-85.594
	693	-25.71	19.984	-84.83
	694	-32.889	20.124	-84.591
	695	-28.924	19.914	-85.319
	696	-31.415	17.283	-83.419
	697	-34.068	18.858	-84.247
	698	-36.55	21.36	-80.342
	699	-35.38	18.639	-80.87
	700	-37.5	20.802	-81.299
	701	-41.979	21.848	-82.272
	702	-38.232	20.313	-81.813
	703	-43.148	20.493	-79.958
	704	-47.493	25.097	-79.693
	705	-43.747	18.958	-79.893
	706	-41.018	18.23	-80.536
	707	-41.846	19.546	-78.791
	708	-48.14	21.798	-75.818
	709	-49.386	21.41	-76.357
	710	-49.376	21.689	-77.275
	711	-44.736	20.552	-76.641
	712	-47.997	17.602	-75.694
	713	-51.725	19.177	-76.412
	714	-51.325	17.881	-75.564
	715	-46.866	18.689	-73.823
	716	-49.024	17.413	-74.801
	717	-49.034	18.38	-74.347
	718	-45.383	20.353	-74.651
	719	-49.699	20.642	-73.684
	720	-52.751	19.027	-72.557
	721	-51.848	18.838	-73.504
	722	-52.828	18.419	-72.437
	723	-54.016	21.39	-71.973
	724	-51.934	19.177	-72.118
	725	-49.081	19.227	-71.654
	726	-52.942	18.29	-70.721
	727	-52.124	20.682	-70.611
	728	-50.222	19.297	-71.32
	729	-53.265	18.17	-69.744
	730	-54.016	18.35	-70.547
	731	-52.885	19.625	-68.971
	732	-53.674	20.612	-68.352
	733	-56.517	20.951	-69.798
	734	-53.427	24.081	-67.769
	735	-57.144	19.466	-66.272
	736	-54.054	19.645	-67.709
	737	-54.691	19.127	-66.871
	738	-56.355	18.071	-66.856
	739	-54.691	19.815	-67.37
	740	-54.035	16.645	-65.664
	741	-56.203	14.094	-67.983
	742	-55.927	16.426	-68.347
	743	-55.157	21.699	-66.771
	744	-55.081	19.107	-68.367
	745	-55.918	20.792	-66.352
	746	-55.632	20.273	-66.228
	747	-51.325	22.237	-65.34
	748	-55.575	22.177	-64.547
	749	-57.249	16.017	-64.462
	750	-50.916	19.845	-61.21
	751	-56.374	17.144	-62.048
	752	-56.612	17.363	-61.544
	753	-51.934	21.649	-62.467
	754	-54.862	19.067	-61.285
	755	-54.32	18.629	-59.255
	756	-51.468	19.386	-57.669
	757	-54.377	17.492	-56.956
	758	-52.828	17.961	-54.238
	759	-53.74	18.689	-58.871
	760	-48.977	15.24	-53.215
	761	-56.365	18.429	-53.614
	762	-57.971	18.469	-58.402
	763	-53.246	21.22	-55.674
	764	-53.389	22.267	-53.859
	765	-56.802	20.871	-50.128
	766	-59.711	15.499	-55.036
	767	-58.59	17.592	-56.412
	768	-52.419	22.636	-53.41
	769	-50.688	18.599	-50.333
	770	-57.487	16.147	-53.589
	771	-58.086	18.968	-48.812
	772	-59.198	16.944	-52.921
	773	-54.51	19.765	-52.617
	774	-56.46	18.509	-51.679
	775	-55.509	22.556	-52.268
	776	-55.766	16.625	-52.318
	777	-58.865	20.742	-51.669
	778	-55.471	17.722	-50.627
	779	-54.729	20.393	-47.011
	780	-56.907	21.729	-50.762
	781	-54.786	20.064	-48.477
	782	-57.372	19.117	-45.859
	783	-56.26	24.18	-50.004
	784	-54.007	17.243	-49.42
	785	-55.994	20.971	-49.37
	786	-56.764	20.861	-48.213
	787	-55.281	20.702	-46.797
	788	-54.976	24.21	-43.834
	789	-57.743	18.469	-47.679
	790	-54.206	24.17	-50.687
	791	-58.456	17.253	-49.52
	792	-57.03	18.708	-48.039
	793	-56.231	26.154	-48.916
	794	-54.168	21.818	-42.288
	795	-55.623	20.901	-45.231
	796	-59.141	18.978	-50.757
	797	-55.452	19.924	-48.138
	798	-56.384	23.234	-45.67
	799	-60.196	21.629	-46.881
	800	-59.436	21.24	-46.363
	801	-56.792	22.307	-46.393
	802	-59.778	22.964	-47.186
	803	-54.853	18.629	-45.076
	804	-58.152	18.659	-44.128
	805	-56.403	19.715	-46.213
	806	-54.368	21.479	-40.308
	807	-56.811	21.679	-44.278
	808	-60.054	17.791	-44.423
	809	-60.025	23.313	-44.487
	810	-62.298	19.157	-45.58
	811	-54.634	19.576	-44.423
	812	-58.561	20.941	-46.248
	813	-54.891	19.067	-41.789
	814	-59.512	18.29	-39.635
	815	-61.242	23.712	-45.794
	816	-58.97	16.227	-44.727
	817	-58.656	21.34	-43.021
	818	-60.139	21.16	-43.959
	819	-60.529	21.798	-42.842
	820	-57.819	24.36	-40.797
	821	-58.304	21.439	-40.069
	822	-63.6	19.606	-44.857
	823	-62.117	17.682	-42.069
	824	-58.998	22.038	-41.57
	825	-57.487	19.007	-39.69
	826	-60.586	19.526	-40.124
	827	-61.242	24.101	-39.146
	828	-56.735	22.057	-39.834
	829	-60.795	19.954	-38.338
	830	-61.413	23.822	-39.909
	831	-64.171	23.254	-41.066
	832	-59.331	18.559	-38.627
	833	-62.916	20.572	-36.473
	834	-54.777	18.888	-37.48
	835	-59.626	20.184	-38.223
	836	-65.521	19.815	-38.139
	837	-60.805	21.121	-39.191
	838	-61.062	18.579	-37.655
	839	-60.434	16.735	-36.408
	840	-62.669	22.795	-36.144
	841	-57.258	20.572	-37.121
	842	-60.567	17.104	-38.348
	843	-59.141	24.021	-37.051
	844	-57.838	22.845	-36.223
	845	-60.472	22.097	-36.837
	846	-58.989	21.13	-37.041
	847	-56.783	20.503	-36.597
	848	-62.602	16.266	-36.089
	849	-56.117	21.16	-36.014
	850	-61.195	17.652	-35.745
	851	-57.325	21.699	-34.797
	852	-57.971	22.137	-29.805
	853	-61.138	20.004	-27.964
	854	-54.862	21.051	-34.318
	855	-62.155	20.363	-39.216
	856	-62.06	22.157	-34.408
	857	-62.583	20.822	-35.031
	858	-63.334	18.838	-34.323
	859	-59.055	23.074	-36.054
	860	-63.353	20.782	-35.156
	861	-64.922	22.247	-35.435
	862	-58.856	23.523	-35.241
	863	-56.935	19.117	-30.368
	864	-60.615	21.33	-36.383
	865	-62.745	21.758	-35.515
	866	-60.757	19.157	-32.498
	867	-63.905	24.828	-34.373
	868	-62.355	26.244	-34.672
	869	-58.352	20.861	-34.687
	870	-65.15	24.609	-30.204
	871	-63.534	21.449	-32.722
	872	-59.312	22.606	-36.458
	873	-60.871	23.383	-34.782
	874	-63.914	28.127	-30.194
	875	-62.906	24.3	-31.989
	876	-60.472	22.237	-35.351
	877	-70.494	20.363	-31.994
	878	-58.314	22.655	-32.054
	879	-60.263	21.041	-32.672
	880	-62.925	23.592	-32.483
	881	-60.501	23.034	-36.298
	882	-57.087	15.459	-36.762
	883	-64.77	22.655	-34.952
	884	-58.219	19.745	-34.877
	885	-61.1	20.692	-30.543
	886	-61.889	24.739	-36.398
	887	-59.711	17.134	-35.839
	888	-63.325	19.586	-35.904
	889	-62.83	21.42	-37.256
	890	-62.963	17.482	-36.084
	891	-58.951	19.615	-31.171
	892	-64.618	20.981	-36.283
	893	-62.583	14.134	-37.73
	894	-62.611	24.45	-35.705
	895	-57.125	16.695	-32.937
	896	-62.279	24.759	-34.283
	897	-61.965	20.861	-35.974
	898	-65.778	19.466	-36.069
	899	-58.133	23.682	-36.443
	900	-55.994	19.107	-35.381
	901	-59.265	21.41	-35.864
	902	-66.595	23.403	-37.555
	903	-60.31	24.519	-34.328
	904	-65.645	25.018	-33.116
	905	-64.846	14.811	-36.343
	906	-62.669	24.3	-39.4
	907	-67.508	21.061	-39.266
	908	-67.385	26.024	-37.585
	909	-63.077	16.516	-37.6
	910	-60.748	25.895	-35.949
	911	-61.955	22.057	-36.313
	912	-66.757	19.885	-35.311
	913	-69.724	20.164	-38.842
	914	-64.275	22.307	-39.241
	915	-54.777	25.327	-37.54
	916	-70.589	27.101	-34.897
	917	-69.838	20.004	-36.114
	918	-65.54	21.589	-38.109
	919	-62.535	30.38	-38.951
	920	-70.142	16.775	-37.675
	921	-64.722	20.204	-38.029
	922	-62.269	21.778	-37.161
	923	-68.526	21.16	-37.37
	924	-64.998	23.273	-39.73
	925	-62.393	19.825	-37.655
	926	-67.803	22.685	-37.161
	927	-60.444	19.227	-37.525
	928	-63.657	20.762	-36.897
	929	-61.67	19.885	-37.206
	930	-63.667	23.074	-37.026
	931	-72.015	24.968	-36.573
	932	-68.022	21.948	-37.715
	933	-59.455	26.044	-37.146
	934	-66.757	27.848	-38.991
	935	-60.615	29.762	-38.592
	936	-58.941	23.303	-37.286
	937	-69.372	20.014	-37.086
	938	-70.37	22.247	-38.543
	939	-67.09	22.177	-36.952
	940	-58.732	15.828	-38.672
	941	-65.549	24.101	-39.625
	942	-69.144	25.975	-38.986
	943	-72.681	20.433	-39.53
	944	-72.338	21.589	-37.919
	945	-58.685	20.881	-37.336
	946	-66.053	15.569	-39.949
	947	-72.443	24.111	-39.066
	948	-64.732	14.134	-38.882
	949	-62.184	27.948	-39.725
	950	-72.376	26.782	-40.562
	951	-66.225	24.001	-40.702
	952	-63.448	26.393	-42.847
	953	-75.276	25.536	-43.31
	954	-71.311	26.094	-44.652
	955	-63.163	28.247	-44.423
	956	-83.52	17.473	-46.487
	957	-70.503	21.738	-49.435
	958	-66.586	32.453	-45.984
	959	-74.04	30.49	-47.201
	960	-66.215	26.004	-47.794
	961	-74.829	28.626	-46.916
	962	-81.029	28.456	-48.926
	963	-59.293	24.988	-49.779
	964	-61.718	20.732	-49.26
	965	-79.108	25.536	-47.525
	966	-73.432	28.078	-49.749
	967	-78.538	21.798	-51.181
	968	-76.788	26.573	-46.527
	969	-82.179	15.838	-50.153
	970	-64.979	10.087	-51.191
	971	-81.98	23.802	-53.026
	972	-68.231	14.203	-52.617
	973	-75.714	22.466	-50.408
	974	-90.955	24.42	-50.123
	975	-68.716	34.168	-51.425
	976	-83.425	8.7213	-50.427
	977	-80.687	18.09	-55.814
	978	-77.083	25.217	-52.971
	979	-76.246	23.144	-49.59
	980	-67.774	13.805	-49.829
	981	-84.148	27.689	-52.108
	982	-79.926	16.067	-54.971
	983	-89.738	26.583	-52.637
	984	-71.549	28.058	-53.744
	985	-77.501	32.114	-49.714
	986	-91.098	21.639	-49.196
	987	-72.728	21.948	-52.278
	988	-94.559	11.054	-52.612
	989	-89.729	0.12957	-52.288
	990	-89.539	15.06	-53.744
	991	-90.081	8.7911	-52.836
	992	-92.924	17.911	-54.547
	993	-102.15	30.28	-53.714
	994	-104.06	25.337	-58.372
	995	-87.105	17.572	-60.647
	996	-82.731	16.605	-52.123
	997	-110.18	32.084	-56.931
	998	-105.25	14.502	-59.569
	999	-106.08	8.0136	-52.946
	1000	-110.74	14.203	-58.592
	1001	-82.769	20.682	-55.52
	1002	-97.221	18.629	-61.076
	1003	-98.286	42.53	-59.435
	1004	-117.16	30.45	-63.963
	1005	-102.9	35.284	-59.938
	1006	-127.43	18.988	-57.23
	1007	-105.51	29.712	-57.046
	1008	-107.62	9.0801	-61.784
	1009	-124.23	23.054	-59.968
	1010	-123.07	-8.2728	-59.395
	1011	-86.895	9.2496	-68.626
	1012	-129.27	12.628	-59.983
	1013	-120.76	-4.246	-61.345
	1014	-104.71	-7.7744	-62.726
	1015	-130.79	10.396	-58.073
	1016	-102.91	-14.403	-57.5
	1017	-126.17	11.024	-60.921
	1018	-127.75	29.812	-55.619
	1019	-113.35	11.612	-62.956
	1020	-104.14	23.931	-57.624
	1021	-165.43	13.456	-55.884
	1022	-119.22	37.128	-63.674
	1023	-107.89	-19.576	-57.594
	1024	-182.19	8.8908	-65.085
	1025	-115.3	-24.729	-66.198
	1026	-141.95	19.665	-62.597
	1027	-153.67	14.393	-59.185
	1028	-131.09	2.6413	-71.773
	1029	-121.66	29.244	-61.709
	1030	-154.8	45.789	-63.489
	1031	-133.35	-20.722	-63.903
	1032	-154.23	-25.855	-64.911
	1033	-225.43	30.3	-56.073
	1034	-184.73	-9.3692	-61.37
	1035	-150.35	-0.37875	-50.996
	1036	-161.65	-3.3091	-57.325
	1037	-180.89	32.742	-58.427
	1038	-165.5	-0.99672	-50.926
	1039	-192.53	30.4	-62.941
	1040	-149.19	13.506	-58.841
	1041	-148.89	37.178	-61.4
	1042	-199.3	11.402	-64.711
	1043	-185.61	-22.964	-58.337
	1044	-235.62	-4.3856	-54.427
	1045	-201.84	5.8906	-68.861
	1046	-220.65	-15.708	-56.203
	1047	-207.73	-5.7411	-68.796
	1048	-234.23	2.5915	-58.088
	1049	-196.07	65.026	-50.378
	1050	-249.87	69.89	-57.988
	1051	-177.8	1.9934	-57.185
	1052	-239.62	-29.981	-74.676
	1053	-223.74	34.467	-61.086
	1054	-151.83	-115.55	-54.732
	1055	-172.46	38.394	-55.2
	1056	-184.27	28.835	-73.135
	1057	-228.67	22.636	-68.781
	1058	-276.61	1.2459	-67.883
	1059	-296.83	0.31895	-55.934
	1060	-253.99	4.0567	-49.26
	1061	-263.02	70.119	-71.709
	1062	-254.36	109.85	-47.949
	1063	-227.56	-44.264	-58.457
	1064	-350.05	17.273	-60.407
	1065	-348.08	14.423	-66.617
	1066	-292.8	170.39	-57.435
	1067	-400.28	67.368	-73.045
	1068	-355.62	38.304	-57.091
	1069	-228.23	8.1332	-48.692
	1070	-349.62	-131.52	-34.912
	1071	-472.97	-39.012	-28.283
	1072	-274.38	-190.84	-49.595
	1073	-463.36	13.177	-60.218
	1074	-488.84	11.851	-39.695
	1075	-458.73	-88.16	-33.814
	1076	-467.72	-192.21	-53.829
	1077	-440.36	47.095	-44.727
	1078	-302.8	-110.84	-37.979
	1079	-394.5	58.468	-32.433
	1080	-303.5	30.34	-28.398
	1081	-268.65	57.65	-41.62
	1082	-495.82	-308.54	-45.829
	1083	-512.85	16.546	-49.051
	1084	-438.56	22.626	-32.812
	1085	-385.28	-88.439	-31.515
	1086	-392.12	47.135	-38.094
	1087	-364.26	-153.75	-28.837
	1088	-476.07	17.542	-22.348
	1089	-260.36	39.679	-27.406
	1090	-481.7	3.2094	-27.7
	1091	-715.05	-40.726	-5.3515
	1092	-535.9	77.236	-11.975
	1093	-690.81	11.702	-25.78
	1094	-484.6	0	-26.378
	1095	-583.38	-3.5782	-15.745
	1096	-566.09	-170.56	-13.416
	1097	-815.39	-17.363	-0.92267
	1098	-731.13	-212.29	-22.274
	1099	-754.97	9.4489	-30.518
	1100	-746.76	-85.359	-14.448

## Sheet: Supplementary Fig. 1c
	Absorption						Fluorescence
	Wavelength / nm	ε / 10^4 M^–1 cm^–1					Wavelength / nm	Norm. FL intensity / arb. units
		Toluene	CH3CN	CH3OH	Water			Toluene	CH3CN	CH3OH	Water
	190	-8824.6	19045	8171.3	10702		450				0.011577
	191	12021	20514	8962.4	10249		451				0.013643
	192	5377.6	20551	8352.7	9684.6		452				0.015825
	193	-10671	19271	8517.9	9019.9		453				0.019127
	194	11327	17313	9057.8	8385.6		454				0.022693
	195	11845	15619	8647.6	7866.3		455				0.027785
	196	3465.4	14315	8576.1	7505.1		456				0.034015
	197	7575.8	13492	9076.8	7308		457				0.039957
	198	-2811.9	13072	9150.6	7264.3		458				0.046082
	199	-12433	12947	9685.9	7327.6		459				0.054259
	200	-543.03	13097	10507	7479.8		460			0.010867	0.065185
	201	7468.1	13475	11729	7712		461			0.013152	0.0731
	202	2876.7	14035	12720	8024.3		462			0.015799	0.087406
	203	6024.4	14723	13590	8389.8		463			0.019515	0.1
	204	-2132.6	15531	14386	8792.5		464			0.02287	0.11654
	205	-9886.6	16402	15185	9199.7		465			0.02742	0.13054
	206	662.6	17303	16063	9623.6		466			0.033635	0.15202
	207	-8679.8	18232	16992	10067		467			0.037733	0.16918
	208	-5551	19128	17900	10524		468			0.045346	0.19195
	209	4526	20036	18799	11011		469			0.053297	0.21241
	210	930.19	20810	19701	11483		470		0.024081	0.061325	0.23233
	211	665.42	21494	20593	11948		471		0.029194	0.070938	0.25761
	212	-33.332	22003	21342	12377		472		0.035298	0.083148	0.28075
	213	-297.53	22336	21951	12755		473		0.042573	0.096391	0.31545
	214	1913.1	22467	22375	13053		474		0.05146	0.10927	0.33707
	215	9684.4	22384	22625	13257		475		0.06028	0.12347	0.3681
	216	17384	22145	22643	13328		476		0.069541	0.14137	0.39539
	217	10937	21632	22448	13240		477		0.081436	0.15939	0.42738
	218	2596.5	20759	21884	12958		478		0.09331	0.17937	0.46568
	219	14875	19483	20841	12451		479		0.10967	0.20083	0.48609
	220	10372	17906	19453	11773		480	0.015816	0.12778	0.22207	0.51455
	221	263.73	16148	17822	10948		481	0.019935	0.14522	0.24411	0.54588
	222	11858	14469	16139	10048		482	0.022539	0.16711	0.27071	0.56853
	223	7479.6	12981	14551	9148.6		483	0.027737	0.19059	0.29762	0.59463
	224	-1786.2	11701	13177	8256.3		484	0.03296	0.21361	0.3239	0.62232
	225	12709	10658	11974	7463.5		485	0.037394	0.24311	0.3527	0.65446
	226	9711.2	9794.9	10973	6799.5		486	0.047111	0.2694	0.38219	0.67595
	227	13427	9126.1	10152	6323.6		487	0.054943	0.29652	0.41468	0.70383
	228	7375.8	8664.1	9552.1	6038		488	0.063639	0.33159	0.44567	0.72314
	229	12578	8348.7	9144.6	5890.9		489	0.074989	0.36586	0.4712	0.74543
	230	14934	8161.2	8907.9	5857.3		490	0.08875	0.39564	0.50278	0.76499
	231	1943.2	8100.1	8803.5	5917.1		491	0.10269	0.43279	0.53411	0.78904
	232	7694	8184	8832.7	6067.7		492	0.12219	0.46463	0.56073	0.80261
	233	1889.4	8401	9007.8	6290.6		493	0.13888	0.49625	0.59248	0.82311
	234	5348.5	8755.3	9331.6	6567.5		494	0.1616	0.53193	0.62486	0.8417
	235	3163.1	9196.6	9770.6	6866		495	0.18258	0.56511	0.65122	0.84836
	236	5210.6	9667.8	10267	7143.6		496	0.21364	0.59887	0.68565	0.86907
	237	-1415.2	10177	10737	7428.2		497	0.23984	0.63205	0.70338	0.87379
	238	11196	10758	11185	7748.1		498	0.26956	0.66575	0.73403	0.88986
	239	4406.1	11471	11679	8168.6		499	0.30504	0.69048	0.75385	0.90317
	240	3920.5	12349	12338	8701		500	0.34313	0.72593	0.77984	0.91541
	241	9993.9	13405	13211	9346.8		501	0.38165	0.75326	0.80351	0.92524
	242	4324.6	14564	14280	10053		502	0.4206	0.77793	0.82464	0.93545
	243	334.83	15708	15510	10764		503	0.45773	0.8038	0.84409	0.9437
	244	4408.1	16790	16781	11476		504	0.50131	0.82402	0.85824	0.95275
	245	3488.4	17744	17961	12196		505	0.53712	0.84376	0.87881	0.9581
	246	3221.5	18600	19096	12951		506	0.58227	0.86157	0.89455	0.95914
	247	1794.3	19440	20133	13753		507	0.6203	0.88055	0.90548	0.96769
	248	-1912.7	20402	21211	14630		508	0.66361	0.89484	0.92164	0.96999
	249	-4124.7	21540	22373	15518		509	0.69409	0.9087	0.92723	0.97342
	250	848.49	22831	23735	16320		510	0.73621	0.91381	0.93706	0.97875
	251	1490.2	24131	25140	16876		511	0.76375	0.92563	0.94564	0.97952
	252	5713.2	25254	26430	17124		512	0.8011	0.93511	0.95189	0.98467
	253	2699.3	25983	27512	17028		513	0.82799	0.93865	0.96096	0.9915
	254	-2812.2	26057	28177	16591		514	0.85939	0.95132	0.96782	0.98901
	255	1341.6	25513	28312	15907		515	0.87226	0.96308	0.97146	0.99043
	256	835.35	24334	28110	15074		516	0.90082	0.96704	0.98139	0.99264
	257	627.68	22784	27286	14178		517	0.91576	0.97171	0.97515	0.99431
	258	1003.6	21081	26232	13251		518	0.92888	0.97764	0.9834	0.9961
	259	2103	19396	24771	12370		519	0.93961	0.97062	0.98541	1
	260	2093.7	17862	23215	11543		520	0.95515	0.97351	0.98324	0.99302
	261	7427.9	16516	21653	10781		521	0.95862	0.97643	0.98347	0.98505
	262	6921.5	15378	20157	10106		522	0.96358	0.97647	0.9873	0.99035
	263	4058.9	14432	18803	9504.6		523	0.96354	0.97467	0.98928	0.98725
	264	4885.1	13676	17624	8983		524	0.96557	0.97727	0.9933	0.9869
	265	7328.9	13099	16631	8574.8		525	0.96132	0.98088	0.99017	0.97563
	266	2119.4	12702	15827	8215.6		526	0.96618	0.98348	0.9921	0.96772
	267	9986.2	12445	15204	7930.7		527	0.96753	0.98639	0.99345	0.97171
	268	6972.8	12374	14723	7698.6		528	0.96622	0.9871	1	0.96326
	269	8245.5	12420	14367	7512		529	0.97352	0.98719	0.99227	0.96094
	270	5146	12571	14111	7363.7		530	0.97126	1	0.99378	0.95362
	271	9027.8	12776	13920	7239.6		531	0.97388	0.99032	0.99799	0.95192
	272	6681.8	13055	13793	7150.4		532	0.97073	0.98519	0.99193	0.94925
	273	5589.2	13325	13718	7092.9		533	0.9638	0.98568	0.99687	0.93722
	274	4911.8	13585	13699	7058		534	0.96336	0.99487	0.9942	0.92984
	275	7338.9	13825	13725	7033.3		535	0.96817	0.99389	0.99452	0.92142
	276	6220.6	14059	13779	7006.8		536	0.96747	0.99001	0.99212	0.92242
	277	6814.2	14303	13821	6956.7		537	0.96367	0.9916	0.99292	0.91538
	278	7119.7	14530	13792	6863.3		538	0.97427	0.98696	0.99092	0.90151
	279	6594.3	14718	13642	6707.2		539	0.96605	0.99036	0.98916	0.89284
	280	6662.8	14808	13317	6480.6		540	0.96817	0.98432	0.9799	0.88908
	281	6490.7	14724	12776	6181.3		541	0.97348	0.98264	0.98007	0.87826
	282	7551.9	14380	12023	5834.3		542	0.99061	0.99032	0.97437	0.87294
	283	9359.4	13756	11102	5457.1		543	0.99086	0.98301	0.97154	0.85699
	284	10487	12881	10097	5071.3		544	0.98756	0.97636	0.96921	0.84985
	285	10820	11842	9098.2	4702.9		545	0.99307	0.97102	0.96619	0.84318
	286	10764	10765	8172.4	4361.4		546	0.9974	0.96877	0.95622	0.83127
	287	10507	9770	7363.8	4053.5		547	0.98664	0.95342	0.95449	0.82582
	288	10041	8880.1	6672.4	3791.5		548	0.99928	0.95416	0.9436	0.81143
	289	9357.9	8097.3	6087	3577.7		549	0.99651	0.9537	0.93203	0.80198
	290	8573.9	7426.1	5592.5	3416.9		550	0.99761	0.93577	0.9269	0.78906
	291	7760.7	6845.8	5172.7	3306.8		551	1	0.93341	0.92244	0.78472
	292	6975.3	6333.1	4835.6	3243.9		552	0.99953	0.92922	0.91451	0.77428
	293	6286.2	5886.7	4576.1	3221.4		553	0.99443	0.9226	0.90865	0.76631
	294	5709.4	5519.6	4391.7	3236.3		554	0.99567	0.90824	0.89961	0.75105
	295	5214.7	5220.8	4283.5	3279.7		555	0.99463	0.9043	0.88466	0.73537
	296	4790.6	4978.1	4247.4	3348.9		556	0.99305	0.89203	0.88246	0.7344
	297	4403	4787.5	4275.4	3443.3		557	0.99657	0.88468	0.87471	0.71816
	298	4061.2	4645.7	4356.9	3548.7		558	0.98726	0.87883	0.86251	0.70449
	299	3736.1	4531.7	4481.9	3662.1		559	0.98235	0.86188	0.84815	0.7024
	300	3445.3	4430	4637.7	3767.1		560	0.97289	0.85164	0.84066	0.69126
	301	3179.6	4355.3	4814.6	3886.2		561	0.96387	0.83942	0.82921	0.6837
	302	2968	4315.7	5006	3996.5		562	0.95929	0.83207	0.82192	0.66892
	303	2811	4306	5198.9	4102.5		563	0.94952	0.82511	0.81283	0.66549
	304	2692.4	4341.7	5393.7	4205.9		564	0.9351	0.81339	0.79545	0.65167
	305	2626.4	4416.5	5590.7	4293.5		565	0.92949	0.79147	0.78626	0.64564
	306	2584.7	4527.1	5787	4365		566	0.92616	0.78359	0.77473	0.634
	307	2576.6	4677.5	5988.6	4407.3		567	0.90589	0.78274	0.76329	0.6155
	308	2581.8	4846.3	6196.2	4429.1		568	0.89649	0.76569	0.75025	0.61437
	309	2601.6	5021.8	6408.4	4417.9		569	0.87906	0.75774	0.74067	0.60586
	310	2624.8	5185.9	6614.1	4368.2		570	0.86969	0.73194	0.73388	0.58706
	311	2653.6	5320.4	6800.5	4273.4		571	0.85733	0.73797	0.72501	0.58436
	312	2682.9	5395.9	6950.9	4146.8		572	0.84913	0.72007	0.71152	0.57189
	313	2721.1	5407.4	7042.4	3979.6		573	0.83579	0.71058	0.69916	0.56098
	314	2771.8	5346.6	7060.2	3778.2		574	0.8254	0.71096	0.68934	0.55922
	315	2843.8	5204.2	6987.9	3543		575	0.81551	0.69394	0.68371	0.54179
	316	2935.9	4984.2	6816	3295.3		576	0.79902	0.6892	0.6745	0.53798
	317	3055.7	4702.8	6542.1	3044.9		577	0.78801	0.66568	0.65666	0.5257
	318	3200	4361.6	6185.5	2783.4		578	0.78213	0.65878	0.65526	0.52308
	319	3349.3	3999.9	5755.1	2535.2		579	0.76054	0.65517	0.64455	0.50651
	320	3482.3	3622.8	5280.7	2304.3		580	0.75215	0.64537	0.6338	0.4988
	321	3585.8	3243.9	4778.4	2088.1		581	0.73764	0.6349	0.62435	0.50079
	322	3628.2	2884	4284.7	1901.9		582	0.72214	0.62195	0.61497	0.48595
	323	3595.5	2554.9	3808.5	1735.8		583	0.72001	0.61205	0.60223	0.47182
	324	3490.6	2252.5	3364.3	1591.6		584	0.70396	0.6103	0.59463	0.46302
	325	3314.2	1994.8	2972.3	1474.3		585	0.68496	0.59396	0.58974	0.45391
	326	3071.2	1771.8	2626.9	1375.2		586	0.68552	0.58864	0.57948	0.44754
	327	2788.1	1590.3	2336.8	1299.1		587	0.68012	0.58128	0.5645	0.43661
	328	2482.9	1440.3	2101.6	1234.6		588	0.66579	0.5682	0.56153	0.43176
	329	2180.4	1326.7	1908.4	1188.9		589	0.66364	0.56659	0.55135	0.42717
	330	1891	1241.6	1759	1154		590	0.64635	0.55696	0.54643	0.41934
	331	1625.6	1176.2	1643.7	1125.2		591	0.63285	0.55088	0.53642	0.41227
	332	1399.1	1134.1	1558.9	1107.6		592	0.63395	0.53289	0.52862	0.40252
	333	1200.2	1108.2	1496.4	1094.7		593	0.63445	0.5331	0.52183	0.39439
	334	1039.1	1091.9	1454.3	1091.7		594	0.61851	0.52083	0.5142	0.3882
	335	905.8	1090.3	1427.1	1087.9		595	0.6101	0.51374	0.50725	0.38261
	336	801.38	1096.9	1412.4	1091.8		596	0.59811	0.50412	0.50025	0.37346
	337	722.45	1110.5	1409.7	1095.1		597	0.59821	0.49552	0.48425	0.36878
	338	662.64	1130.5	1415.8	1104		598	0.59224	0.49718	0.48478	0.35812
	339	619.2	1154.2	1428.1	1116.5		599	0.58089	0.47996	0.47142	0.35493
	340	591.95	1184.9	1445.7	1125.1		600	0.57297	0.47849	0.463	0.34513
	341	574.72	1215.4	1469.9	1133.4		601	0.55794	0.46974	0.45489	0.33492
	342	562.73	1253.4	1498.7	1144.4		602	0.55084	0.46016	0.45121	0.33864
	343	559.08	1297.1	1529.9	1156.9		603	0.54762	0.45153	0.44248	0.3228
	344	563.37	1340.2	1564.6	1164.8		604	0.53523	0.44187	0.43333	0.32016
	345	572.39	1388.3	1601.2	1178.1		605	0.52859	0.43036	0.42132	0.31292
	346	584.69	1435	1639.3	1186.6		606	0.51588	0.43086	0.41829	0.31454
	347	599.15	1479.4	1677.7	1194.7		607	0.51419	0.41864	0.41203	0.30047
	348	619.19	1528	1717.6	1201.3		608	0.51605	0.41324	0.40051	0.29989
	349	640.3	1582.1	1757.7	1208.9		609	0.50302	0.40479	0.39511	0.29008
	350	663.53	1629.9	1798.8	1222.9		610	0.4901	0.40047	0.38906	0.28509
	351	692.64	1684.8	1838.1	1236.9		611	0.48761	0.39581	0.38434	0.27825
	352	717.43	1732.2	1877.1	1250.2		612	0.47238	0.38238	0.37923	0.27715
	353	746.41	1776.7	1916.9	1267.3		613	0.47087	0.38015	0.3691	0.2711
	354	778.11	1825.7	1956.1	1281.9		614	0.46224	0.37157	0.36087	0.26701
	355	816.96	1874.1	1994.6	1296.9		615	0.45426	0.3683	0.35551	0.26387
	356	848.53	1919.2	2034.7	1311.3		616	0.44094	0.35344	0.35258	0.25735
	357	886.65	1956.8	2075.2	1328.9		617	0.43923	0.35321	0.34128	0.25508
	358	921.4	1999.5	2115.1	1340.9		618	0.4343	0.34438	0.33868	0.24283
	359	959.38	2038	2156.8	1356.6		619	0.4197	0.33752	0.32647	0.24337
	360	1006.1	2076.3	2198.3	1371.2		620	0.41394	0.33109	0.32114	0.23837
	361	1048.8	2115.2	2242.2	1382.7		621	0.40782	0.33182	0.31394	0.23134
	362	1088.9	2156	2285	1396.3		622	0.39804	0.319	0.31475	0.22987
	363	1140.4	2196.2	2327.4	1405.6		623	0.38893	0.30974	0.3014	0.22172
	364	1187.7	2238.5	2365.8	1417.4		624	0.38362	0.30076	0.29673	0.21881
	365	1235	2274.3	2403.2	1422.3		625	0.37759	0.29587	0.29086	0.21353
	366	1278.5	2311.6	2437.6	1433.1		626	0.3696	0.28716	0.28444	0.21188
	367	1324.7	2344	2471.6	1447		627	0.35782	0.28591	0.27678	0.2011
	368	1370.2	2380.7	2504.9	1455.2		628	0.35778	0.28428	0.27517	0.20151
	369	1409.1	2407.4	2536.8	1461.1		629	0.34799	0.28143	0.26721	0.19527
	370	1448.8	2440	2563.4	1480.3		630	0.33258	0.26915	0.26221	0.19272
	371	1495.2	2465.6	2586	1502.1		631	0.32623	0.26699	0.2568	0.19279
	372	1538.7	2483.1	2604.9	1524.5		632	0.32795	0.25707	0.2471	0.18336
	373	1570	2500.4	2620	1548.5		633	0.32233	0.24562	0.24711	0.17879
	374	1612	2510.1	2635.5	1584.4		634	0.31078	0.25003	0.23518	0.17587
	375	1651.8	2516.8	2650	1622.7		635	0.30433	0.24736	0.23595	0.17141
	376	1690.8	2521.2	2663	1661.4		636	0.29835	0.23806	0.22947	0.16827
	377	1733.3	2529.2	2678.5	1710.9		637	0.29044	0.23397	0.22426	0.16307
	378	1773.5	2527.9	2695.2	1774.2		638	0.28532	0.22544	0.2206	0.1617
	379	1817.3	2527.7	2713.5	1833.3		639	0.27381	0.21735	0.20972	0.15851
	380	1861.2	2527.1	2734.7	1901.4		640	0.28777	0.21947	0.20873	0.14934
	381	1904.9	2520.4	2765.9	1982.7		641	0.27621	0.21161	0.20571	0.14525
	382	1948.1	2523.8	2802.4	2066.4		642	0.2688	0.20263	0.20226	0.14411
	383	1985.8	2532.1	2846.7	2153.4		643	0.25299	0.20529	0.19345	0.14576
	384	2025.4	2544.1	2895.7	2241.2		644	0.25127	0.20015	0.19358	0.13999
	385	2065.8	2560	2955.2	2342.7		645	0.25008	0.19672	0.18945	0.13888
	386	2106.8	2576.8	3020	2449.5		646	0.24814	0.19487	0.18677	0.1317
	387	2134.4	2603.3	3101.8	2558.2		647	0.248	0.19479	0.18265	0.12867
	388	2158.9	2639.6	3188.2	2671.1		648	0.23066	0.18245	0.17865	0.12387
	389	2190	2681.1	3283.8	2789.3		649	0.23019	0.18045	0.17745	0.13146
	390	2213.1	2731.6	3388.3	2913.9		650	0.22451	0.17864	0.1756	0.12881
	391	2229.8	2791.7	3509.7	3043.2		651	0.21846	0.17568	0.17394	0.12161
	392	2233.6	2862	3636.9	3187		652	0.22093	0.17141	0.16537	0.11172
	393	2255.7	2936.5	3773.4	3316.4		653	0.2118	0.17365	0.16001	0.11585
	394	2260.9	3019.2	3912.5	3451.8		654	0.2009	0.16721	0.15828	0.11066
	395	2265.6	3113.9	4069	3589.7		655	0.20094	0.16729	0.15655	0.10681
	396	2272	3219.6	4232.7	3733.9		656	0.19842	0.15891	0.15092	0.11029
	397	2285.7	3335.4	4406.6	3891.4		657	0.19624	0.16244	0.14955	0.10276
	398	2287.6	3461.9	4593.2	4041.4		658	0.19538	0.1571	0.14592	0.10347
	399	2297.9	3587.6	4775.7	4184.4		659	0.19454	0.1489	0.14531	0.10208
	400	2314.9	3725.4	4966.5	4330.1		660	0.18339	0.15164	0.13865	0.09692
	401	2336.6	3878.5	5170.9	4484.4		661	0.18087	0.14443	0.13992	0.10041
	402	2358.9	4030.2	5383.7	4632.4		662	0.1828	0.14239	0.13706	0.095018
	403	2385.4	4199.4	5601.5	4786.1		663	0.17533	0.13592	0.13035	0.094608
	404	2418.9	4379.8	5825.8	4942.4		664	0.17587	0.13846	0.12762	0.090761
	405	2456	4565.3	6057.4	5090.5		665	0.17393	0.13645	0.1259	0.090061
	406	2495	4745	6282.7	5239.2		666	0.1654	0.13285	0.12602	0.086526
	407	2545	4940.9	6514	5382.6		667	0.15697	0.12618	0.12451	0.086951
	408	2602.5	5152	6754.1	5533.4		668	0.16546	0.12743	0.1174	0.087156
	409	2667.2	5370.5	7000.5	5680		669	0.16175	0.11936	0.11828	0.079406
	410	2731.3	5584.3	7237.6	5825.5		670	0.15003	0.11847	0.11608	0.078761
	411	2804.3	5809.9	7468.2	5957.5		671	0.15243	0.11737	0.10998	0.075762
	412	2880.9	6034	7713.3	6100.4		672	0.14917	0.11512	0.11239	0.079325
	413	2967.7	6260.4	7964.8	6242.1		673	0.14345	0.10497	0.10281	0.073757
	414	3048.7	6480.6	8197.3	6360.2		674	0.14232	0.10448	0.10704	0.069552
	415	3148.3	6718.6	8425.4	6489.9		675	0.1434	0.108	0.1047	0.071354
	416	3245.4	6943.2	8654	6604.9		676	0.13714	0.10525	0.1007	0.070869
	417	3350.9	7178.6	8885.7	6724.7		677	0.1303	0.10035	0.097973	0.066636
	418	3462.2	7397.4	9110.1	6823.6		678	0.1282	0.097584	0.092472	0.067452
	419	3580.1	7623.8	9342.4	6929.4		679	0.12886	0.096955	0.094238	0.066199
	420	3706.9	7849.5	9567.3	7023.4		680	0.12012	0.088603	0.093795	0.06366
	421	3838.4	8069	9795.5	7107.8		681	0.11984	0.094085	0.091537	0.058429
	422	3969.8	8280.8	10013	7179.5		682	0.11481	0.093974	0.086431	0.062425
	423	4102.4	8492.5	10210	7234.3		683	0.11737	0.091098	0.08526	0.057801
	424	4237.8	8704.8	10423	7286		684	0.1135	0.08704	0.085419	0.057155
	425	4389.4	8920.1	10628	7323.9		685	0.10894	0.085356	0.081966	0.06007
	426	4528.1	9127.6	10821	7352.3		686	0.10393	0.085374	0.079667	0.05685
	427	4682.9	9363	11008	7368.6		687	0.11116	0.085849	0.080982	0.061008
	428	4829.7	9557.1	11199	7371.4		688	0.10242	0.079946	0.076146	0.05705
	429	4964.4	9781.1	11382	7354.9		689	0.10718	0.0791	0.074014	0.054231
	430	5113	10010	11555	7347.7		690	0.10661	0.073965	0.0761	0.051352
	431	5237.2	10203	11696	7316		691	0.10133	0.080143	0.073193	0.047495
	432	5365.8	10386	11813	7287.3		692	0.095529	0.07274	0.070929	0.049125
	433	5509.3	10618	11945	7227.8		693	0.091342	0.074488	0.068515	0.047978
	434	5644.5	10839	12054	7183.1		694	0.088115	0.06837	0.069039	0.051183
	435	5752.4	10996	12140	7120.9		695	0.095247	0.069372	0.06398	0.049151
	436	5881.6	11204	12213	7056.5		696	0.086051	0.069053	0.067937	0.044205
	437	6000	11367	12268	6977.3		697	0.08564	0.067519	0.06451	0.043926
	438	6119.2	11507	12288	6895.6		698	0.081687	0.068739	0.058486	0.048852
	439	6228.6	11667	12307	6808.8		699	0.081001	0.063042	0.062448	0.043972
	440	6332.3	11766	12305	6711.5		700	0.081698	0.060228	0.060535	0.042314
	441	6445	11882	12282	6608.1		701	0.07836	0.06035	0.060313	0.036691
	442	6558.7	11971	12252	6505		702	0.082418	0.063381	0.05724	0.044905
	443	6672.4	12018	12200	6384.4		703	0.070141	0.057346	0.057305	0.04022
	444	6794.3	12039	12128	6264.4		704	0.075011	0.05652	0.054689	0.042226
	445	6917.2	12060	12054	6142.2		705	0.070723	0.061224	0.05096	0.035626
	446	7032.6	12050	11959	6001.3		706	0.062154	0.055839	0.051315	0.035187
	447	7155.7	12033	11833	5859.2		707	0.071283	0.054817	0.04955	0.035337
	448	7295.6	11973	11733	5704.7		708	0.063215	0.053593	0.048922	0.036516
	449	7421.8	11922	11599	5554.3		709	0.064436	0.054754	0.048865	0.034606
	450	7542.1	11844	11470	5390.7		710	0.066565	0.054113	0.04684	0.036581
	451	7655.3	11766	11327	5211.8		711	0.063574	0.056011	0.047305	0.033332
	452	7776.8	11675	11169	5031.3		712	0.060859	0.05195	0.044854	0.03365
	453	7884	11570	11015	4848.2		713	0.058287	0.046182	0.047383	0.032032
	454	7980.5	11453	10858	4652.9		714	0.063707	0.04683	0.04329	0.034681
	455	8071.4	11338	10690	4452.5		715	0.059609	0.044626	0.043802	0.029721
	456	8151.6	11228	10509	4258.5		716	0.046047	0.043382	0.042988	0.031368
	457	8218.1	11114	10322	4041.5		717	0.056195	0.042775	0.042088	0.030804
	458	8239.8	10981	10132	3838		718	0.058192	0.04526	0.042321	0.026393
	459	8275.2	10872	9948	3632.3		719	0.052403	0.041989	0.042449	0.024618
	460	8281.7	10748	9719.9	3431.8		720	0.051633	0.038931	0.0388	0.029622
	461	8280.9	10618	9500.9	3218.5		721	0.051064	0.039687	0.036855	0.028189
	462	8250.9	10496	9265.3	3017		722	0.050815	0.038087	0.037993	0.034757
	463	8198.9	10338	9015.5	2814.1		723	0.051521	0.03553	0.036985	0.032944
	464	8144.6	10199	8737.9	2602.7		724	0.040792	0.041774	0.033937	0.024261
	465	8067	10041	8465.5	2423.1		725	0.044615	0.03278	0.04199	0.020552
	466	7977.9	9862.5	8180.4	2247.1		726	0.045145	0.027768	0.034288	0.023933
	467	7881.7	9681.6	7889.5	2079.1		727	0.037255	0.039421	0.032489	0.022439
	468	7781.5	9474.8	7569.3	1893.6		728	0.045248	0.03459	0.030408	0.026374
	469	7674.6	9245.2	7243.8	1740.7		729	0.039489	0.033851	0.033019	0.022327
	470	7573.6	9004.6	6910.1	1595.1		730	0.040508	0.034197	0.031734	0.022983
	471	7467.3	8749.4	6572.2	1450.4		731	0.043912	0.03437	0.029863	0.025073
	472	7371.6	8461.7	6227.9	1308.8		732	0.030431	0.031086	0.028739	0.020772
	473	7283.6	8172	5877.9	1183.1		733	0.037702	0.029011	0.030406	0.019663
	474	7182.6	7871.5	5534.6	1074.5		734	0.034955	0.033622	0.029276	0.027581
	475	7108.6	7545.8	5188.2	956.24		735	0.039959	0.030709	0.030244	0.027723
	476	7038.9	7219.3	4850.2	864.73		736	0.039739	0.029683	0.028666	0.022713
	477	6966.5	6881.6	4515.3	772.52		737	0.033147	0.028586	0.028835	0.021448
	478	6897.5	6505.1	4182.8	696.05		738	0.033268	0.027418	0.029207	0.014017
	479	6841.1	6151.4	3864.3	620.75		739	0.037948	0.029961	0.028894	0.020259
	480	6781.3	5769.4	3557.8	552.43		740	0.030228	0.027305	0.026821	0.01881
	481	6742.2	5422.8	3258.3	488.82		741	0.032614	0.028467	0.025242	0.019991
	482	6677.6	5050.3	2982.2	438.04		742	0.032337	0.029021	0.026211	0.020928
	483	6616.8	4702.5	2714.9	394.33		743	0.026765	0.028498	0.02464	0.020488
	484	6553.4	4340.1	2462.7	347.66		744	0.029788	0.027936	0.024853	0.018305
	485	6460.3	3937.8	2222.2	301.81		745	0.026803	0.025994	0.019623	0.016318
	486	6383.5	3629.9	1963.5	264.64		746	0.025393	0.024711	0.02635	0.024066
	487	6310.7	3405.5	1824	240.43		747	0.028918	0.018707	0.023332	0.017297
	488	6186.5	3091.1	1639.4	215.59		748	0.034609	0.02619	0.024871	0.021034
	489	6047.6	2789.3	1446	195.34		749	0.025898	0.021627	0.021525	0.01893
	490	5905.1	2500.8	1288.9	175.42		750	0.026749	0.030168	0.017753	0.014485
	491	5745.8	2256.9	1142.2	155.32		751	0.031635	0.03179	0.023382	0.02263
	492	5561	2022.7	1011.3	140.99		752	0.021943	0.024994	0.023125	0.021083
	493	5368.7	1811.2	893.3	126.49		753	0.022751	0.025747	0.02136	0.017756
	494	5156	1605.9	785.83	114.55		754	0.023573	0.026243	0.021168	0.015671
	495	4929.5	1430.8	693.3	109.57		755	0.026752	0.019682	0.017879	0.015261
	496	4670.1	1263	607.49	101.64		756	0.022495	0.021171	0.020577	0.017358
	497	4426.7	1115.1	532.59	89.439		757	0.028604	0.024959	0.019053	0.026497
	498	4160.6	981.69	466.74	83.381		758	0.022112	0.023414	0.020711	0.018768
	499	3892.5	860.61	406.53	73.835		759	0.020414	0.024137	0.021257	0.021397
	500	3636.5	756.88	355.64	70.052		760	0.021639	0.02904	0.020797	0.015969
	501	3361	662.59	310.9	67.886		761	0.031583	0.013475	0.0196	0.0095359
	502	3094	574.4	271.28	65.385		762	0.018375	0.020467	0.022013	0.018503
	503	2837.4	498.77	236.64	61.867		763	0.018221	0.017669	0.018649	0.013918
	504	2586.1	441.74	206.95	56.262		764	0.018511	0.024304	0.020204	0.0091779
	505	2339.3	375.41	180.71	55.644		765	0.030869	0.014358	0.016865	0.01268
	506	2104.1	330.05	158.37	56.34		766	0.0096741	0.017877	0.021604	0.015452
	507	1894.6	281.24	140.19	57.059		767	0.019425	0.01917	0.020447	0.014403
	508	1682.6	244.65	123.82	51.392		768	0.026073	0.022527	0.019241	0.010227
	509	1496.6	214.79	110.2	47.936		769	0.014604	0.013937	0.01331	0.014867
	510	1322.6	189.28	96.676	50.282		770	0.0077929	0.018348	0.018069	0.010551
	511	1163.5	165.1	87.199	50.383		771	0.0068941	0.018281	0.016142	0.0097928
	512	1020.3	142.6	78.667	46.654		772	0.017372	0.019285	0.015779	0.017449
	513	893.95	127.56	70.476	46.224		773	0.004475	0.014821	0.013947	0.022001
	514	775.04	109.63	64.494	45.263		774	0.013092	0.012443	0.014998	0.0092806
	515	668.39	94.732	58.631	41.698		775	0.01437	0.014889	0.016287	0.016285
	516	579.84	85.881	54.685	44.833		776	0.021183	0.020461	0.014142	0.015527
	517	503.72	75.787	50.186	44.231		777	0.015348	0.019591	0.019399	0.014741
	518	429.37	73.521	47.049	42.777		778	0.0082075	0.017509	0.017669	0.02263
	519	363.61	60.999	43.458	42.519		779	0.014636	0.015759	0.013397	0.016717
	520	310.7	57.899	41.099	40.651		780	0.010765	0.020021	0.013582	0.0043158
	521	263.73	57.669	39.127	39.494		781	0.015065	0.019506	0.010302	0.012398
	522	218.96	48.972	37.413	42.691		782	0.017091	0.011463	0.017539	0.019636
	523	186.41	41.041	35.999	43.05		783	0.016128	0.02094	0.012769	0.0061656
	524	162.01	36.859	34.927	45.568		784	0.015129	0.018672	0.014414	0.0124
	525	133	42.404	33.445	43.856		785	0.022238	0.017635	0.015115	0.023345
	526	105.36	41.092	32.395	43.731		786	-0.0015834	0.019151	0.010795	0.021885
	527	87.065	34.985	31.649	43.652		787	0.0041619	0.01669	0.017466	0.015174
	528	73.794	31.364	29.84	40.33		788	0.020388	0.016871	0.016891	0.006557
	529	60.633	34.329	28.863	40.846		789	0.00098125	0.017507	0.014497	0.01432
	530	50.735	31.705	28.322	42.816		790	0.02413	0.014016	0.01309	0.0031096
	531	42.489	32.821	29.059	38.595		791	0.0096884	0.0095211	0.010862	0.0073734
	532	29.754	30.751	27.886	39.306		792	0.0037137	0.022763	0.014432	0.010505
	533	19.107	24.89	28.431	39.322		793	0.010575	0.022053	0.015926	0.014318
	534	18.621	23.826	27.704	40.15		794	0.009306	0.018927	0.015005	0.018207
	535	5.3069	25.41	27.481	42.347		795	0.0059193	0.010407	0.011321	0.0089447
	536	4.668	19.43	27.009	41.589		796	0.015854	0.010041	0.017002	0.0116
	537	-0.59628	21.849	27.331	39.634		797	0.016039	0.018086	0.013834	0.016894
	538	-2.6066	24.797	26.381	39.806		798	0.0010816	0.010275	0.012574	0.015132
	539	-5.6476	23.008	26.927	39.666		799	0.010575	0.0088715	0.011569	0.013985
	540	-7.8539	21.211	25.418	38.954		800	0.0099568	0.022301	0.011119	0.016812
	541	-11.508	20.239	26.14	40.064
	542	-11.704	17.675	25.813	38.892
	543	-11.636	26.211	26.663	39.869
	544	-12.871	22.131	26.463	39.111
	545	-14.788	23.153	25.868	38.469
	546	-15.767	21.219	25.122	35.827
	547	-20.776	19.72	26.095	39.845
	548	-17.181	20.435	25.372	37.891
	549	-19.107	22.275	26.345	39.157
	550	-19.711	21.526	25.718	37.406
	551	-20.768	22.02	25.922	38.258
	552	-22.156	20.239	25.09	38.509
	553	-19.924	18.502	25.268	37.008
	554	-20.938	19.711	25.768	37.195
	555	-23.425	20.836	25.44	39.337
	556	-21.628	15.231	25.263	37.258
	557	-20.614	16.738	24.954	36.992
	558	-20.197	18.987	25.527	34.397
	559	-21.211	20.972	25.718	37.023
	560	-24.729	21.568	25.572	36.898
	561	-24.516	19.592	24.795	36.312
	562	-23.809	20.768	24.459	37.273
	563	-24.499	17.42	25.236	34.358
	564	-25.069	18.263	25.331	35.78
	565	-23.919	17.922	25.3	36.132
	566	-23.587	20.64	24.85	36.797
	567	-20.682	20.58	25.163	35.991
	568	-23.664	18.399	25.181	36.5
	569	-25.214	17.377	25.118	35.139
	570	-26.04	14.089	23.959	34.35
	571	-26.56	14.294	24.627	32.646
	572	-26.228	14.984	23.659	35.124
	573	-26.935	12.743	24.768	32.935
	574	-26.756	13.919	24.304	32.896
	575	-30.487	12.59	23.045	33.201
	576	-26.85	13.323	23.636	35.124
	577	-27.233	15.06	26.045	34.631
	578	-28.69	12.82	23.927	34.404
	579	-28.826	9.9323	22.036	32.137
	580	-27.625	12.582	24.531	34.522
	581	-27.301	13.246	26.2	32.732
	582	-26.756	11.014	23.568	33.834
	583	-28.724	9.2253	20.127	31.926
	584	-26.56	10.239	24.445	32.716
	585	-27.966	13.195	25.131	33.459
	586	-27.804	10.861	22.004	32.974
	587	-27.071	12.488	24.736	31.965
	588	-27.224	12.002	22.545	32.09
	589	-27.429	11.653	23.477	32.966
	590	-28.681	13.953	24.077	31.121
	591	-25.64	12.275	23.859	33.107
	592	-25.47	13.024	25.672	31.903
	593	-26.475	11.823	24.218	33.732
	594	-27.557	13.254	22.531	32.575
	595	-28.102	13.059	24.872	30.879
	596	-28.664	14.217	23.672	32.552
	597	-26.219	11.389	24.336	33.99
	598	-25.538	16.185	24.422	33.013
	599	-27.216	14.345	25.118	32.153
	600	-28.085	12.718	22.841	34.483
	601	-26.279	14.004	23.477	32.614
	602	-28.809	13.536	23.004	32.481
	603	-27.02	12.769	23.977	33.224
	604	-26.628	12.794	23.368	29.753
	605	-27.267	13.22	24.536	30.988
	606	-25.419	13.433	24.954	32.677
	607	-26.569	13.961	23.3	30.332
	608	-25.214	13.851	23.627	33.56
	609	-26.126	14.447	24.154	31.754
	610	-25.35	14.788	24.586	31.692
	611	-25.274	15.435	23.881	29.003
	612	-23.851	15.835	24.136	30.683
	613	-24.575	14.558	24.55	29.956
	614	-26.969	13.34	23.909	31.747
	615	-26.228	12.283	23.631	30.746
	616	-26.96	13.425	23.618	30.285
	617	-24.294	14.507	23.6	32.966
	618	-25.989	13.169	23.272	32.802
	619	-24.473	12.283	20.436	33.052
	620	-23.919	14.251	16.082	32.88
	621	-26.713	16.364	13.213	29.706
	622	-26.867	14.609	25.154	33.052
	623	-23.902	16.798	30.995	31.747
	624	-25.001	14.14	29.731	32.81
	625	-23.885	14.975	31.049	30.394
	626	-24.056	14.881	28.718	32.434
	627	-24.32	17.232	22.245	32.849
	628	-21.764	16.543	18.895	32.442
	629	-23.187	21.449	19.495	35.71
	630	-20.955	21.117	20.436	35.835
	631	-19.337	19.984	21.741	32.763
	632	-23.664	18.672	22.609	36.226
	633	-23.621	18.289	23.836	32.857
	634	-24.132	14.967	23.431	28.956
	635	-26.986	12.829	22.522	30.644
	636	-23.919	10.29	23.554	31.145
	637	-27.565	8.6972	23.972	33.302
	638	-28.749	14.49	24.109	31.442
	639	-27.378	13.263	24.118	30.222
	640	-20.785	18.238	23.481	31.661
	641	-22.906	20.802	23.472	35.632
	642	-19.013	20.427	23.936	31.309
	643	-28	18.118	23.731	32.364
	644	-27.497	15.188	23.463	35.436
	645	-29.337	17.326	23.563	34.1
	646	-27.446	14.643	23.668	31.051
	647	-28.238	14.149	23.95	32.794
	648	-23.749	12.181	23.359	32.638
	649	-24.311	14.328	23.727	30.941
	650	-23.672	16.415	23.15	33.701
	651	-27.148	16.56	23.163	29.221
	652	-23.834	9.6768	23.281	34.616
	653	-24.873	14.021	24.036	31.473
	654	-23.698	16.704	22.986	31.449
	655	-26.373	9.0549	28.913	34.686
	656	-24.209	7.3087	37.181	33.255
	657	-34.337	3.1092	2.2409	28.205
	658	-31.407	6.6954	18.891	26.65
	659	-25.734	16.091	22.65	34.389
	660	-22.957	11.832	23.331	28.838
	661	-23.195	13.825	22.763	33.459
	662	-25.717	15.452	23.091	28.557
	663	-21.304	16.202	23.386	33.849
	664	-24.686	16.338	23.509	31.16
	665	-22.19	13.459	24.191	29.644
	666	-27.795	21.151	24.577	29.128
	667	-29.337	14.473	21.941	31.473
	668	-22.037	14.447	19.377	34.592
	669	-25.444	10.639	20.577	32.7
	670	-26.364	17.002	20.941	31.473
	671	-26.662	15.103	22.127	32.02
	672	-23.468	15.035	23.409	31.614
	673	-26.858	13.672	24	30.902
	674	-24.524	15.469	23.963	32.333
	675	-24.677	14.413	23.631	31.301
	676	-26.816	17.147	23.822	32.653
	677	-25.913	14.362	22.863	30.754
	678	-28.221	14.49	22.35	32.81
	679	-27.582	13.68	23.586	31.707
	680	-25.972	15.111	22.413	33.912
	681	-26.04	12.582	22.022	31.958
	682	-23.953	15.111	22.418	30.699
	683	-26.424	11.593	22.104	33.826
	684	-21.713	14.541	22.213	33.373
	685	-24.311	16.151	22.195	32.169
	686	-26.134	13.791	21.8	28.26
	687	-23.519	15.282	21.95	27.205
	688	-23.536	14.498	21.845	31.262
	689	-24.814	14.592	21.913	28.338
	690	-25.913	12.488	22.045	30.081
	691	-25.785	14.447	22.118	30.808
	692	-26.662	17.156	21.418	30.519
	693	-27.233	14.413	21.345	31.356
	694	-27.948	13.996	22.054	29.135
	695	-23.74	15.708	21.527	27.033
	696	-28.553	15.895	22.091	29.433
	697	-25.844	16.287	21.868	30.91
	698	-25.248	16.398	21.154	29.565
	699	-26.134	13.817	21.463	32.716
	700	-24.635	15.674	21.691	30.785
	701	-28.443	14.396	21.504	32.622
	702	-24.95	11.866	22.018	31.59
	703	-20.282	11.568	21.122	31.676
	704	-22.94	13.8	21.5	31.082
	705	-26.994	15.137	21.945	30.558
	706	-23.289	14.839	21.241	32.169
	707	-25.035	12.914	21.963	30.41
	708	-26.645	12.65	21.531	30.12
	709	-26.824	16.943	21.781	30.746
	710	-29.533	15.035	21.431	27.463
	711	-23.953	13.314	21.027	28.666
	712	-22.812	14.013	20.85	29.12
	713	-25.282	15.938	21.136	31.309
	714	-25.129	13.536	20.909	34.318
	715	-25.58	13.612	20.691	29.714
	716	-27.42	14.89	20.813	31.035
	717	-26.245	15.052	21.245	31.653
	718	-25.896	15.571	20.709	30.894
	719	-23.536	14.873	21.759	30.566
	720	-24.677	14.66	21.231	29.245
	721	-24.635	13.927	20.941	28.408
	722	-24.039	13.774	20.781	30.253
	723	-23.272	15.776	20.695	31.661
	724	-24.712	16.21	20.65	28.666
	725	-26.083	13.016	20.295	32.763
	726	-23.757	13.944	20.527	29.863
	727	-25.751	15.895	20.486	31.684
	728	-23.621	14.208	20.422	28.299
	729	-23.451	14.677	20.845	29.378
	730	-24.235	12.3	20.741	32.63
	731	-21.245	13.731	20.713	30.175
	732	-25.802	13.697	20.409	33.279
	733	-27.369	15.605	20.022	30.136
	734	-26.287	13.919	21.068	31.52
	735	-25.691	16.091	20.431	32.825
	736	-25.487	14.847	20.2	29.581
	737	-27.011	16.525	20.159	29.964
	738	-25.708	14.703	19.727	28.838
	739	-25.512	15.861	21.281	31.864
	740	-25.018	11.73	20.077	28.502
	741	-23.902	11.866	20.004	30.722
	742	-24.328	13.263	20.659	30.582
	743	-22.062	13.493	19.627	31.684
	744	-24.899	12.692	19.609	30.652
	745	-26.364	13.118	20.068	29.816
	746	-23.834	10.937	20.609	31.019
	747	-23.809	10.392	20.145	30.715
	748	-26.918	11.108	20.195	32.95
	749	-27.284	10.529	20.072	28.956
	750	-25.402	11.9	19.422	29.284
	751	-26.432	13.374	20.195	30.402
	752	-26.117	12.283	20.577	30.597
	753	-23.468	14.157	20.031	29.761
	754	-24.439	9.4383	20.041	27.721
	755	-26.253	12.999	19.345	29.393
	756	-21.832	14.336	19.609	27.705
	757	-23.689	11.227	19.891	28.745
	758	-26.679	12.369	19.282	33.505
	759	-25.606	13.587	19.7	31.77
	760	-23.442	11.21	20.018	29.972
	761	-23.468	12.675	19.463	30.058
	762	-24.967	13.646	19.118	28.088
	763	-25.751	11.338	19.636	33.216
	764	-23.357	12.386	19.945	26.227
	765	-26.1	10.631	19.345	28.799
	766	-25.742	13.399	18.791	31.879
	767	-21.986	12.641	18.541	30.464
	768	-24.269	11.644	19.395	31.614
	769	-24.831	10.094	19.232	27.595
	770	-23.161	14.634	19.286	29.386
	771	-22.318	11.525	18.918	31.051
	772	-24.098	11.542	19.377	30.621
	773	-25.972	13.501	18.982	29.706
	774	-25.436	10.937	18.641	29.472
	775	-26.185	14.277	18.813	33.271
	776	-24.899	11.679	18.645	29.12
	777	-27.02	12.667	18.841	30.355
	778	-24.311	12.224	18.282	28.917
	779	-23.119	11.798	19.481	29.651
	780	-22.752	13.05	19.082	30.425
	781	-24.217	12.505	18.95	28.385
	782	-27.173	12.65	17.863	28.737
	783	-20.316	14.217	18.145	30.676
	784	-27.701	10.418	18.609	25.923
	785	-24.524	13.961	18.909	27.728
	786	-23.843	12.011	19.118	30.152
	787	-25.444	13.306	19.063	29.206
	788	-24.252	13.135	18.818	29.691
	789	-23.587	9.9834	17.832	30.214
	790	-24.354	14.83	18.25	30.035
	791	-21.679	12.173	18.904	28.823
	792	-23.757	15.793	18.082	26.564
	793	-22.548	12.266	17.272	29.792
	794	-25.478	12.36	18.595	27.939
	795	-24.311	14.532	18.509	27.838
	796	-22.301	12.07	17.418	27.166
	797	-24.269	14.447	18.132	30.277
	798	-21.756	14.089	18.236	27.619
	799	-22.412	17.173	17.818	29.315
	800	-22.352	13.076	17.972	28.971
	801	-23.451	13.28	17.895	30.042
	802	-25.001	14.711	17.854	30.676
	803	-26.594	13.57	17.668	30.754
	804	-20.103	15.733	17.954	28.768
	805	-21.671	14.651	17.572	34.365
	806	-25.035	13.723	17.977	30.605
	807	-23.323	15.248	18.309	28.322
	808	-22.471	13.144	17.618	28.002
	809	-21.432	13.297	18.05	29.081
	810	-25.342	16.747	18.232	31.176
	811	-23.689	13.467	17.659	28.002
	812	-21.969	19.89	17.85	29.941
	813	-22.352	11.585	18.009	29.612
	814	-20.682	13.783	18.677	29.855
	815	-20.963	14.754	18.054	30.472
	816	-24.303	15.427	17.836	29.511
	817	-27.071	9.9919	17.668	29.362
	818	-22.65	16.295	18.622	29.777
	819	-22.752	10.912	17.454	31.215
	820	-23.817	11.857	17.459	31.559
	821	-21.287	13.774	18.468	28.854
	822	-20.827	14.898	18.059	33.529
	823	-24.456	14.805	16.695	30.699
	824	-21.492	15.776	16.559	27.775
	825	-23.144	11.627	18.213	27.658
	826	-23.229	12.3	17.504	31.778
	827	-25.427	11.747	17.982	30.222
	828	-22.309	14.294	16.632	27.439
	829	-21.781	16.159	17.836	30.355
	830	-26.177	15.06	16.913	29.792
	831	-23.689	13.774	18.145	33.513
	832	-22.25	11.091	17.472	32.122
	833	-21.245	15.486	17.882	31.973
	834	-25.41	10.869	17.463	32.81
	835	-22.199	11.491	17.645	30.457
	836	-25.853	11.014	17.645	30.597
	837	-22.82	11.014	16.622	29.268
	838	-16.951	10.486	17.168	28.096
	839	-23.357	13.876	17.227	31.293
	840	-20.836	11.483	17.1	26.97
	841	-22.369	11.687	17.741	32.481
	842	-22.582	13.987	18.259	25.883
	843	-21.262	12.718	17.413	32.325
	844	-22.028	14.771	17.754	31.864
	845	-17.727	13.851	17.241	30.472
	846	-21.713	17.692	18.022	31.027
	847	-20.929	15.427	16.213	29.018
	848	-24.652	11.568	16.136	30.543
	849	-22.957	16.568	16.822	30.629
	850	-23.119	12.837	17.286	29.253
	851	-21.926	12.863	17.482	29.691
	852	-22.463	9.9919	17.718	28.346
	853	-22.522	12.76	16.6	32.88
	854	-25.214	8.4842	17.622	28.01
	855	-16.014	8.5353	16.918	30.199
	856	-23.127	12.726	17.972	27.119
	857	-23.86	15.103	17.363	30.3
	858	-23.604	14.285	17.077	28.979
	859	-21.585	13.663	17.168	32.434
	860	-23.792	14.362	17.459	28.51
	861	-20.146	12.309	17.4	32.95
	862	-23.033	12.513	16.532	28.909
	863	-22.326	8.7824	17.545	28.666
	864	-21.168	12.215	17.532	27.134
	865	-23.621	7.5472	16.641	32.286
	866	-25.487	13.859	17.282	28.205
	867	-25.683	11.772	16.977	30.464
	868	-27.429	15.154	16.682	33.232
	869	-20.282	10.384	16.959	32.356
	870	-22.59	11.116	16.6	30.113
	871	-21.262	10.937	16.986	28.948
	872	-21.628	7.692	17.422	29.175
	873	-20.231	9.4468	18.872	29.448
	874	-22.19	9.6768	17.168	30.003
	875	-26.466	11.985	16.895	31.223
	876	-23.757	17.48	18.372	29.018
	877	-20.674	15.946	17.786	32.09
	878	-21.611	11.653	17.145	24.938
	879	-21.219	8.7738	17.618	28.127
	880	-24.839	9.8216	17.259	30.261
	881	-22.182	13.919	17.277	33.036
	882	-18.928	15.248	17.036	32.067
	883	-22.429	11.517	17.336	28.033
	884	-19.464	11.415	17.177	31.027
	885	-21.338	14.14	18.413	26.876
	886	-25.436	9.5234	17.091	27.017
	887	-23.451	14.958	16.536	29.175
	888	-21.551	13.382	16.427	24.031
	889	-17.675	14.456	17.841	29.386
	890	-19.422	15.154	15.35	27.619
	891	-22.148	13.271	17.55	29.409
	892	-22.625	11.977	15.259	26.423
	893	-21.228	14.413	16.636	30.136
	894	-24.107	11.44	17.022	28.588
	895	-21.321	12.232	18.322	30.73
	896	-24.32	13.774	15.354	30.91
	897	-22.105	14.089	16.391	27.189
	898	-26.322	15.98	15.245	33.349
	899	-18.749	11.84	15.882	23.452
	900	-29.013	15.64	16.132	29.511
	901	-23.033	15.18	16.863	26.9
	902	-24.32	15.435	17.772	30.449
	903	-26.015	15.486	16.745	31.817
	904	-26.407	11.67	16.836	28.119
	905	-23.195	14.992	18.295	30.246
	906	-21.1	6.9594	16.436	31.535
	907	-20.248	14.413	17.063	32.989
	908	-22.326	9.072	17.9	30.363
	909	-22.182	12.701	15.832	27.572
	910	-27.838	10	17.532	26.509
	911	-22.446	11.312	16.263	28.815
	912	-22.113	9.3531	17.868	28.799
	913	-24.362	11.61	16.395	28.424
	914	-19.924	11.397	16.909	26.743
	915	-18.187	14.728	18.104	31.872
	916	-24.03	7.9561	16.082	31.692
	917	-25.333	10.077	20.072	34.741
	918	-23.953	19.234	18.045	29.261
	919	-19.047	14.66	18.886	30.605
	920	-18.749	16.381	18.918	33.529
	921	-21.866	10.265	17.454	32.13
	922	-26.543	9.3786	15.463	28.44
	923	-26.926	13.127	18.822	31.465
	924	-23.425	11.619	15.641	35.327
	925	-24.916	14.03	17.868	28.393
	926	-27.276	6.8146	14.672	30.238
	927	-21.679	13.655	17.422	33.795
	928	-21.27	13.374	14.7	28.588
	929	-25.495	9.4553	15.645	27.431
	930	-20.734	10.784	18.254	26.462
	931	-24.252	10.852	16.241	24.64
	932	-18.084	10.835	16	36.937
	933	-22.752	12.982	15.227	27.697
	934	-26.756	10.452	16.672	28.737
	935	-28.357	8.0668	14.572	31.191
	936	-17.658	9.6257	16.186	34.537
	937	-21.168	16.994	16.595	33.029
	938	-20.989	7.9731	15.8	37.406
	939	-24.294	9.8642	15.927	34.201
	940	-17.922	7.9816	16.259	26.861
	941	-21.952	12.479	17.968	33.505
	942	-22.556	12.897	15.991	29.237
	943	-18.945	9.1486	15.691	32.364
	944	-20.938	2.8962	14	34.295
	945	-21.577	10.069	17.904	30.965
	946	-23.545	7.6579	17.768	36.609
	947	-22.522	16.083	16.968	38.165
	948	-17.002	11.423	16.545	31.317
	949	-22.011	12.547	16.563	35.194
	950	-22.633	10.299	16.141	35.858
	951	-33.042	19.268	14.509	38.126
	952	-26.117	15.887	17.854	32.724
	953	-19.098	14.737	15.654	26.9
	954	-18.57	8.859	16.827	45.544
	955	-16.278	10.077	16.768	30.246
	956	-30.853	10.486	15.222	42.488
	957	-18.399	10.188	12.373	33.74
	958	-24.925	9.0549	14.913	50.532
	959	-31.262	7.215	15.736	43.512
	960	-19.234	3.0581	15.704	40.267
	961	-20.87	19.975	14.763	34.725
	962	-25.606	13.289	14.009	36.382
	963	-27.872	0.39184	13.85	31.754
	964	-22.463	11.61	14.136	46.904
	965	-28.357	10.452	13.463	25
	966	-19.771	9.7108	15.318	33.912
	967	-23.016	5.5454	19.831	30.543
	968	-29.337	18.595	14.718	35.952
	969	-19.805	3.6543	17.818	33.161
	970	-17.488	17.82	12.945	50.172
	971	-29.235	11.329	13.104	32.395
	972	-22.522	16.125	11.923	35.835
	973	-20.291	7.215	18.75	30.855
	974	-21.696	14.634	12.195	30.386
	975	-17.318	5.1025	12.563	48.132
	976	-27.437	16.219	12.663	35.804
	977	-15.801	0.6985	10.263	37.015
	978	-25.078	12.59	11.136	26.939
	979	-30.794	5.8606	15.791	17.073
	980	-44.968	14.583	14.045	45.771
	981	-21.594	12.488	15.818	31.621
	982	-26.918	16.014	12.877	30.496
	983	-20.708	8.0072	15.604	44.2
	984	-21.398	14.992	11.3	31.489
	985	-17.335	8.2883	17.045	21.709
	986	-27.437	13.783	10.832	15.572
	987	-36.407	15.938	12.586	18.691
	988	-30.93	14.021	13.259	25.485
	989	-16.653	3.4669	14.022	14.83
	990	-31.892	6.5761	12.713	46.717
	991	-27.105	9.1657	15.422	31.324
	992	-30.427	17.974	10.013	25.985
	993	-25.947	6.4058	13.691	42.308
	994	-31.875	23.706	12.382	17.05
	995	-20.631	21.347	10.168	44.817
	996	-34.499	-3.5947	17.109	27.494
	997	-27.838	15.963	15.295	28.549
	998	-20.214	8.3735	11.4	27.674
	999	-35.223	13.706	13.909	17.581
	1000	-13.996	-12.641	16.1	32.903
	1001	-12.582	-2.5044	18.668	33.459
	1002	-23.102	3.714	16.704	46.443
	1003	-24.132	14.447	15.559	25.993
	1004	-36.407	17.164	15.077	11.148
	1005	-30.035	25.24	12.632	40.135
	1006	-31.773	2.8281	14.4	9.6467
	1007	-29.448	5.128	19.354	50.946
	1008	-36.765	-5.341	16.991	31.512
	1009	-23.902	-0.12777	14.045	31.793
	1010	-16.985	5.8776	12.436	33.818
	1011	-44.372	-6.6357	13.859	38.383
	1012	-10.886	29.226	13.604	47.592
	1013	-36.041	17.437	19.113	16.213
	1014	-22.803	19.601	9.1998	26.986
	1015	-33.843	-0.22999	16.45	39.65
	1016	-36.288	12.122	17.018	29.347
	1017	-46.518	-1.7633	22.913	26.994
	1018	-28.4	-6.4313	16.659	45.896
	1019	-13.578	20.912	14.036	-3.0253
	1020	-38.298	0.59628	18.559	35.968
	1021	-27.838	32.634	12.141	62.078
	1022	-32.54	-1.9337	14.409	55.246
	1023	-49.798	31.944	11.482	51.501
	1024	-34.354	18.084	20.395	37.789
	1025	-44.321	8.6972	14.313	3.1817
	1026	-36.075	20.197	11.65	58.607
	1027	-45.189	5.0513	12.245	24.211
	1028	-30.649	14.728	16.136	11.75
	1029	-8.3564	16.261	21.691	28.338
	1030	-47.276	14.302	19.713	17.409
	1031	-45.036	12.411	13.041	7.88
	1032	-18.238	12.846	13.573	58.935
	1033	-43.75	-0.076665	10.859	50.688
	1034	-42.063	10.392	12.809	31.449
	1035	-27.821	-17.565	9.3317	23.906
	1036	-19.337	2.6407	13.541	50.36
	1037	-46.987	6.4228	2.9181	11.202
	1038	-37.566	-34.976	10.963	24.383
	1039	-16.415	22.701	19.672	9.6311
	1040	-42.762	10.801	20.213	-2.8768
	1041	-52.251	28.076	22.468	41.088
	1042	-76.043	-0.32369	25.113	71.991
	1043	-1.5248	19.311	11.75	-11.968
	1044	-38.988	3.7395	16.732	34.78
	1045	-51.042	-64.96	15.086	88.743
	1046	-12.812	15.376	10.804	-16.104
	1047	-56.391	31.083	12.054	-14.767
	1048	-24.626	35.036	11.859	42.777
	1049	-68.7	30.768	21.772	34.647
	1050	-0.21296	-15.137	17.927	15.549
	1051	-34.814	43.205	16.032	39.626
	1052	-8.9101	-16.1	12.941	25.868
	1053	-32.54	-1.6355	0.92271	78.706
	1054	-82.576	-16.44	15.45	71.944
	1055	-9.4638	26.807	8.359	8.0207
	1056	-95.081	-3.4414	6.6226	38.18
	1057	-46.731	27.327	16.591	17.761
	1058	-72.533	23.195	7.1453	-44.223
	1059	-66	1.4566	12.377	95.599
	1060	28.008	-18.016	8.8635	5.0735
	1061	6.6357	-22.957	7.5499	32.911
	1062	-64.543	60.275	10.727	48.757
	1063	1.3629	-4.5999	12.113	34.459
	1064	-15.938	-56.715	-0.65453	23.593
	1065	-95.379	-61.374	15.618	38.853
	1066	-14.26	42.353	12.409	3.2051
	1067	-21.296	-69.356	26.745	-71.115
	1068	-136.2	89.842	16.977	35.608
	1069	8.6205	19.337	16.636	-42.206
	1070	-104.13	-54.347	20.754	109.98
	1071	-27.25	36.049	20.536	12.062
	1072	-148.68	64.892	18.327	82.528
	1073	-58.58	-0.14481	-1.3727	-29.753
	1074	-88.215	-11.321	3.7954	-61.804
	1075	-43.827	40.411	9.4089	126.18
	1076	-183.48	-100.2	10.141	206.42
	1077	-122.71	114.31	1.1363	-8.8102
	1078	-86.375	-37.242	22.672	28.448
	1079	138.96	119.53	10.723	-15.713
	1080	-11.133	-81.588	20.6	-57.481
	1081	-16.628	29.788	3.1727	63.923
	1082	7.1383	23.689	40.722	248.66
	1083	-55.837	180.63	1.3545	-52.963
	1084	-64.637	70.608	28.59	154.92
	1085	-42.958	140.12	25.05	66.995
	1086	1.9081	-83.045	-5.2408	103.09
	1087	85.626	-5.6732	3.4363	-160.04
	1088	-78.155	-185.96	20.695	143.73
	1089	81.452	-52.26	18.404	-125.52
	1090	-232.91	46.399	8.5544	-206.23
	1091	95.217	-3.1603	18.65	165.68
	1092	74.731	-28.4	0.013636	124.56
	1093	-5.6987	-23.519	-4.4272	108.77
	1094	-316.71	209.69	12.468	0
	1095	-354.38	164.9	22.177	-42.237
	1096	-251.38	-42.745	13.486	-74.946
	1097	-100.15	-104.08	-20.522	-10.077
	1098	58.827	-53.112	21.409	-196.61
	1099	29.056	-6.2183	-3.2727	24.148
	1100	-101.11	-72.457	15.609	204

## Sheet: Supplementary Fig. 1d
	Absorption						Fluorescence
	Wavelength / nm	ε / 10^4 M^–1 cm^–1					Wavelength / nm	Norm. FL intensity / arb. units
		Toluene	CH3CN	CH3OH	Water			Toluene	CH3CN	CH3OH	Water
	190	-16500	15975	10333	12973		500		0.021254	0.12273	0.011432
	191	-375	16149	10711	12502		501		0.041448	0.10547	-0.0080111
	192	2240	15657	10496	11969		502		0.042427	0.12499	0.066655
	193	1750	14973	9890.1	11457		503		0.024873	0.11998	0.032327
	194	-5720	14287	10361	11002		504		0.036484	0.14485	0.056853
	195	-2470	13660	10218	10632		505		0.051819	0.14366	0.016891
	196	3090	13200	10848	10380		506		0.037303	0.12809	0.060178
	197	4370	12928	11000	10272		507		0.048417	0.13746	0.067205
	198	6810	12841	11362	10271		508		0.04076	0.15951	0.045796
	199	3060	12905	12514	10386		509		0.032557	0.18349	0.053505
	200	2810	13111	14012	10618		510		0.050871	0.14519	0.028749
	201	2340	13409	14990	10950		511		0.033941	0.16535	0.062763
	202	3440	13792	15806	11362		512		0.05447	0.19848	0.067775
	203	163	14257	16781	11848		513		0.062257	0.18056	0.088475
	204	-2480	14802	17573	12428		514		0.041342	0.1852	0.10278
	205	7320	15396	18429	13041		515		0.050623	0.17238	0.10672
	206	8530	16039	19265	13652		516		0.061823	0.21163	0.078481
	207	3030	16693	20010	14235		517		0.063329	0.20565	0.04777
	208	205	17267	20679	14721		518		0.078827	0.22247	0.076562
	209	2470	17713	21165	15054		519		0.074904	0.25794	0.090651
	210	15100	17976	21408	15190		520	0.0061356	0.082623	0.22184	0.050954
	211	2810	18007	21406	15085		521	0.024901	0.081571	0.23447	0.10538
	212	6400	17730	21039	14636		522	0.0078684	0.051388	0.23757	0.12153
	213	1130	17089	20218	13799		523	0.004999	0.066509	0.2382	0.11908
	214	-1220	16070	18911	12707		524	0.034212	0.088521	0.25627	0.12433
	215	-2260	14734	17282	11498		525	0.024537	0.098423	0.26033	0.10349
	216	5160	13304	15629	10374		526	0.020002	0.092762	0.25186	0.11262
	217	2000	11922	14081	9412.2		527	0.0097237	0.09078	0.27166	0.090569
	218	11700	10758	12714	8680.1		528	0.012331	0.087582	0.26861	0.090255
	219	12100	9819.8	11637	8149.1		529	0.017365	0.089868	0.26746	0.11993
	220	8360	9141.4	10841	7809.2		530	0.014327	0.083191	0.2753	0.11709
	221	5380	8665.9	10317	7613.7		531	0.023783	0.11549	0.28146	0.12741
	222	3680	8382	10003	7544.7		532	0.031887	0.11902	0.28004	0.12606
	223	2590	8265.8	9854	7569.3		533	0.022225	0.10864	0.30514	0.16238
	224	-7190	8278.8	9842.7	7667.4		534	0.037067	0.11257	0.30506	0.14545
	225	2950	8403.1	9950.1	7842.4		535	0.02239	0.12109	0.2993	0.14224
	226	-8000	8636.7	10160	8090.7		536	0.02201	0.12905	0.30962	0.13925
	227	-8480	8974.6	10475	8423.6		537	0.031852	0.12212	0.3184	0.13642
	228	-4950	9418.8	10890	8860.3		538	0.030457	0.12857	0.32775	0.1735
	229	-5100	9983.5	11421	9423.3		539	0.020507	0.12471	0.31409	0.14889
	230	479	10668	12063	10096		540	0.025103	0.13035	0.31934	0.14504
	231	1700	11469	12839	10882		541	0.039144	0.13755	0.32343	0.17763
	232	-23000	12422	13732	11797		542	0.027174	0.1461	0.32312	0.18036
	233	-698	13479	14772	12807		543	0.034538	0.14806	0.33982	0.17457
	234	-6850	14677	15940	13928		544	0.038776	0.15036	0.33828	0.20927
	235	174	15974	17218	15162		545	0.051753	0.15309	0.33442	0.21867
	236	3860	17334	18639	16488		546	0.032102	0.16669	0.33905	0.20218
	237	-1400	18807	20158	17915		547	0.051698	0.16327	0.36134	0.20593
	238	15400	20351	21833	19432		548	0.043504	0.1794	0.37393	0.22456
	239	6330	21958	23605	21021		549	0.055087	0.1843	0.3585	0.24824
	240	8550	23612	25528	22609		550	0.052771	0.17883	0.35303	0.23033
	241	2700	25371	27545	24179		551	0.060433	0.20263	0.36641	0.24121
	242	-2360	27172	29584	25724		552	0.060574	0.20645	0.35635	0.24369
	243	568	28948	31652	27111		553	0.066809	0.2114	0.36873	0.24478
	244	1750	30694	33624	28298		554	0.077477	0.21803	0.38157	0.26877
	245	1050	32323	35396	29289		555	0.078726	0.21633	0.37189	0.27713
	246	825	33720	37011	30082		556	0.077311	0.22845	0.39637	0.2814
	247	6160	34853	38291	30637		557	0.086239	0.24767	0.39797	0.29716
	248	10600	35741	39247	30824		558	0.099658	0.26197	0.40495	0.30759
	249	9170	36393	39845	30840		559	0.1017	0.25917	0.40442	0.31966
	250	5950	36668	40181	30617		560	0.11365	0.27543	0.42924	0.34139
	251	3650	36692	40144	30074		561	0.13014	0.2903	0.43832	0.34426
	252	2060	36594	39751	29252		562	0.12878	0.29794	0.4472	0.37571
	253	4240	36107	39022	28217		563	0.14856	0.31356	0.45011	0.36417
	254	5050	35435	38051	27064		564	0.14903	0.33149	0.46956	0.38394
	255	3460	34780	36884	25668		565	0.1652	0.34992	0.47062	0.40843
	256	911	33817	35574	24191		566	0.17151	0.34778	0.48796	0.42615
	257	6890	32727	34022	22786		567	0.17387	0.36234	0.48693	0.42932
	258	4610	31651	32363	21324		568	0.19602	0.36155	0.50059	0.44045
	259	-705	30555	30612	19907		569	0.21486	0.38609	0.4907	0.46251
	260	1190	29325	28827	18659		570	0.22414	0.40321	0.5179	0.46968
	261	9970	28043	27025	17546		571	0.22685	0.42086	0.52917	0.50123
	262	11100	26646	25320	16553		572	0.2591	0.4252	0.54456	0.51017
	263	6770	25269	23712	15705		573	0.26654	0.43714	0.54645	0.4994
	264	7630	23892	22283	15002		574	0.27161	0.45336	0.54446	0.53212
	265	4320	22546	21019	14390		575	0.28292	0.46164	0.55591	0.54132
	266	4060	21220	19935	13795		576	0.31132	0.47837	0.58071	0.55784
	267	8050	20033	18987	13304		577	0.33124	0.4856	0.58845	0.5814
	268	4800	18930	18162	12842		578	0.34902	0.49839	0.59653	0.56351
	269	7980	17982	17430	12353		579	0.37129	0.50475	0.59339	0.57257
	270	10400	17154	16740	11874		580	0.39144	0.53316	0.60164	0.60278
	271	7150	16393	16087	11409		581	0.39177	0.54379	0.62669	0.58179
	272	9000	15710	15448	10929		582	0.40698	0.5592	0.64466	0.63393
	273	11000	15081	14812	10432		583	0.44591	0.57374	0.65213	0.6057
	274	8880	14471	14183	9968.3		584	0.44476	0.58987	0.67007	0.6172
	275	9100	13880	13564	9511.3		585	0.44499	0.60173	0.67217	0.61769
	276	7780	13330	12967	9049.1		586	0.48425	0.60024	0.66178	0.63772
	277	8140	12833	12405	8589.4		587	0.48284	0.6071	0.68598	0.6385
	278	9270	12375	11864	8136		588	0.49642	0.62035	0.67855	0.63816
	279	10300	11982	11342	7663.5		589	0.51679	0.629	0.68463	0.63307
	280	9940	11630	10819	7172.1		590	0.52553	0.63943	0.70118	0.6475
	281	10000	11319	10277	6679.6		591	0.5543	0.65538	0.71	0.65459
	282	11700	11001	9699.5	6185.9		592	0.57273	0.67054	0.71785	0.67494
	283	14300	10655	9082.7	5702.5		593	0.5696	0.682	0.7253	0.68629
	284	15700	10258	8433.5	5245.6		594	0.60445	0.70825	0.74451	0.69927
	285	15000	9795	7771.4	4829		595	0.61126	0.71873	0.76071	0.72434
	286	14200	9271.8	7120.9	4452.2		596	0.63625	0.71738	0.77565	0.72602
	287	13600	8714.2	6505.4	4122.8		597	0.63977	0.73791	0.76774	0.71732
	288	12900	8137.1	5935.2	3848.6		598	0.64349	0.72165	0.776	0.74206
	289	12300	7549.4	5423.5	3619.5		599	0.67501	0.75562	0.79224	0.73297
	290	11800	6985.3	4975.2	3429.2		600	0.672	0.74956	0.78757	0.75812
	291	11200	6462.8	4584.4	3281.7		601	0.69059	0.77316	0.80769	0.74663
	292	10500	5962.8	4258.6	3179.9		602	0.70041	0.77417	0.81165	0.78041
	293	9810	5499.8	3988.3	3105.4		603	0.69857	0.78958	0.81691	0.78909
	294	9090	5066.8	3765.5	3053		604	0.7079	0.78625	0.8151	0.82049
	295	8350	4665.7	3591.6	3028.1		605	0.71968	0.79614	0.82453	0.79576
	296	7650	4293.5	3456.5	3029.9		606	0.72785	0.81368	0.82511	0.79538
	297	6960	3942.3	3358.2	3035.2		607	0.75833	0.82654	0.82213	0.8052
	298	6330	3636.7	3293.4	3058.2		608	0.74199	0.8081	0.85631	0.81272
	299	5750	3355.4	3257.1	3099.6		609	0.75078	0.82979	0.85426	0.82626
	300	5220	3113.1	3243.7	3139.4		610	0.77068	0.82356	0.84253	0.82596
	301	4730	2911.5	3249.5	3172.5		611	0.77283	0.84394	0.8526	0.82701
	302	4320	2740.5	3271.5	3221.5		612	0.7876	0.83792	0.87472	0.81937
	303	3940	2600.5	3302.5	3266		613	0.78895	0.84167	0.87333	0.83341
	304	3620	2499.6	3341.1	3292.2		614	0.79745	0.86421	0.87691	0.85215
	305	3350	2426.8	3381.8	3314		615	0.81315	0.8615	0.89644	0.86693
	306	3120	2378.6	3418.6	3334.8		616	0.82947	0.8713	0.89359	0.86903
	307	2950	2349.9	3451.2	3340.3		617	0.83211	0.895	0.89999	0.87192
	308	2810	2325.1	3475.5	3324.4		618	0.82807	0.88381	0.90171	0.88035
	309	2700	2314	3487.4	3298.1		619	0.8245	0.88426	0.91637	0.88211
	310	2620	2306.1	3485.2	3264		620	0.84225	0.91185	0.92655	0.89117
	311	2570	2294.9	3469.6	3206.4		621	0.84673	0.91344	0.91727	0.89574
	312	2530	2270.2	3436	3140.7		622	0.86551	0.91928	0.92117	0.87555
	313	2510	2236.9	3385.9	3060.9		623	0.85759	0.92228	0.93908	0.90264
	314	2490	2193.5	3317.7	2969.8		624	0.8849	0.93041	0.94038	0.92279
	315	2470	2131.8	3236.5	2867.7		625	0.88882	0.92074	0.94268	0.93691
	316	2460	2063.9	3139.7	2756.6		626	0.89637	0.94125	0.93372	0.92975
	317	2450	1983.7	3027.3	2636.9		627	0.90205	0.94057	0.94735	0.91263
	318	2430	1886.7	2906.5	2507.6		628	0.91048	0.94044	0.96125	0.95712
	319	2400	1786.5	2771.9	2372.2		629	0.90704	0.95043	0.95886	0.92672
	320	2370	1679.1	2629.8	2244.2		630	0.8967	0.95044	0.96453	0.93664
	321	2320	1566.3	2481.9	2108.2		631	0.92517	0.95819	0.96149	0.93487
	322	2280	1451.5	2330.6	1971.6		632	0.93155	0.96632	0.94299	0.95291
	323	2220	1343	2176.6	1839.6		633	0.92897	0.95591	0.96541	0.96175
	324	2160	1228.9	2019.3	1704.9		634	0.92106	0.95715	0.96923	0.96087
	325	2080	1119.6	1866.5	1580		635	0.95213	0.97064	0.96848	0.96826
	326	2010	1010.6	1715.3	1454.8		636	0.94633	0.96831	0.97704	0.95983
	327	1920	914.37	1571.5	1345.1		637	0.94715	0.96724	0.9725	0.9699
	328	1820	822.22	1434.7	1236.6		638	0.95809	0.9668	0.97467	0.97531
	329	1730	739.04	1302	1141.3		639	0.9528	0.96967	0.96871	0.97412
	330	1630	656.65	1181.6	1050.3		640	0.96078	0.97055	0.9682	0.9796
	331	1520	589.91	1069.3	966.28		641	0.96168	0.97014	0.97249	0.97591
	332	1430	529.39	968.55	895.18		642	0.96123	0.97604	0.97064	0.97284
	333	1320	475.5	876.02	834.16		643	0.95258	0.9641	0.97782	0.98876
	334	1220	426.99	795.98	783.07		644	0.95438	0.96429	0.9744	0.96513
	335	1130	385.12	723.54	737.9		645	0.95859	0.9651	0.96664	0.9601
	336	1040	352.68	659.8	700.06		646	0.96617	0.96302	0.98919	0.97736
	337	945	325.11	605.84	670.43		647	0.97371	0.97067	0.9705	0.98468
	338	864	303.79	560.87	649.08		648	0.97984	0.97661	0.98213	0.99631
	339	784	282.21	524.69	634.03		649	0.99896	0.97807	0.99297	0.99573
	340	710	269.18	497.08	624.11		650	1	0.99096	0.99546	1
	341	640	259.71	476.59	617.76		651	0.99651	1	0.9915	0.97999
	342	576	254.86	464.19	618.94		652	0.99471	0.98241	0.99671	0.99242
	343	520	253.75	452.74	621.78		653	0.99198	0.98197	0.98987	0.99497
	344	473	254.09	449.88	626.35		654	0.99656	0.97888	1	0.98298
	345	428	252.04	449.24	636.47		655	0.9927	0.97727	0.99403	0.98561
	346	393	260.45	450.83	646.41		656	0.97442	0.97735	0.9707	0.99755
	347	360	264.14	456.87	661.1		657	0.96894	0.96593	0.98491	0.97877
	348	335	268.85	465.63	677.33		658	0.98519	0.97442	0.98046	0.99187
	349	309	278.7	475.17	694.88		659	0.98521	0.96746	0.97695	0.98795
	350	289	288.67	488.48	712.61		660	0.98643	0.95939	0.96841	0.98977
	351	272	299.71	502.05	732.67		661	0.98495	0.9524	0.97418	0.97656
	352	262	312.28	518.7	758.37		662	0.98339	0.95816	0.96885	0.99085
	353	249	325.87	537.29	779.76		663	0.98911	0.96268	0.95954	0.98626
	354	242	338.59	555.44	801.76		664	0.97483	0.94759	0.97079	0.97964
	355	233	357.79	576.87	829.06		665	0.98212	0.96141	0.96814	0.98809
	356	232	375.62	599.19	854.42		666	0.96969	0.94221	0.95549	0.96506
	357	223	389.64	622.04	877.17		667	0.96821	0.936	0.9608	0.96391
	358	229	403.88	647.18	900.55		668	0.96905	0.92372	0.96411	0.9739
	359	224	422.41	671.45	932.78		669	0.94827	0.92387	0.94133	0.96601
	360	236	432.08	700.54	958.28		670	0.94287	0.91534	0.94063	0.95696
	361	240	457.49	728.9	985.53		671	0.95008	0.91698	0.94408	0.95348
	362	242	479.63	771.03	1016.8		672	0.9324	0.91985	0.93097	0.96298
	363	248	493.74	823.31	1045.3		673	0.95198	0.91927	0.9426	0.96879
	364	252	518.66	839.82	1072.4		674	0.94411	0.9205	0.93474	0.95779
	365	263	537.09	855.08	1110.1		675	0.95276	0.91454	0.94083	0.96549
	366	270	566.51	866.16	1143.4		676	0.936	0.90483	0.94448	0.95251
	367	277	590.32	884.44	1169.1		677	0.92434	0.90684	0.92594	0.97131
	368	288	613.27	910.45	1204.9		678	0.93461	0.90237	0.93804	0.95951
	369	300	637.66	937.69	1243		679	0.92774	0.89358	0.91016	0.93867
	370	312	668	969.8	1277.8		680	0.92943	0.89178	0.91928	0.95579
	371	324	700.23	1028.7	1312.5		681	0.91167	0.88531	0.92325	0.94008
	372	334	718.55	1100.6	1350.6		682	0.90592	0.87318	0.91323	0.9432
	373	342	755.61	1144.4	1396.8		683	0.90059	0.87634	0.91119	0.93981
	374	361	786.16	1179.9	1429.5		684	0.89341	0.87819	0.90386	0.94413
	375	376	816.73	1216.1	1471.2		685	0.89606	0.8709	0.90066	0.93692
	376	387	841.5	1256.4	1508.4		686	0.8975	0.87415	0.9013	0.93162
	377	412	870.94	1293.3	1544.8		687	0.88604	0.85861	0.89363	0.93319
	378	425	908.93	1332.9	1589.3		688	0.87644	0.86204	0.89118	0.93188
	379	450	940.48	1380.2	1630.3		689	0.88637	0.84988	0.88518	0.92922
	380	458	968.71	1419.4	1674.5		690	0.86938	0.84122	0.86975	0.9214
	381	489	1001.1	1463.6	1718.4		691	0.86015	0.83833	0.86875	0.91337
	382	508	1041.7	1506.8	1765		692	0.85851	0.83052	0.86795	0.90027
	383	525	1076.9	1558.6	1811.3		693	0.85507	0.81913	0.86286	0.8921
	384	545	1112.4	1606.4	1859.8		694	0.83742	0.8167	0.86473	0.89016
	385	567	1153.5	1653.7	1904.3		695	0.84576	0.81502	0.85318	0.90027
	386	590	1190.7	1705.2	1964.1		696	0.83623	0.81425	0.84261	0.8743
	387	622	1220.8	1759.5	2017.9		697	0.82186	0.79653	0.84544	0.88756
	388	644	1264.9	1811.2	2068.6		698	0.82986	0.79526	0.83846	0.87819
	389	665	1308.1	1865.9	2120		699	0.82798	0.79907	0.83435	0.88299
	390	704	1351.3	1911.5	2185.5		700	0.81672	0.77985	0.84311	0.87984
	391	726	1391.1	1974.6	2242.1		701	0.80451	0.77853	0.82367	0.86541
	392	749	1441.9	2034	2297.5		702	0.79729	0.77697	0.81398	0.86519
	393	781	1477	2097.7	2359.6		703	0.79905	0.77431	0.81777	0.84369
	394	815	1515.8	2145	2416.7		704	0.77822	0.75418	0.80664	0.8548
	395	843	1566.2	2198.5	2477.3		705	0.79094	0.75691	0.80656	0.82624
	396	880	1613.6	2268.7	2549.4		706	0.76375	0.7481	0.78349	0.84065
	397	911	1660.5	2333.4	2617.7		707	0.77208	0.74875	0.7883	0.84207
	398	946	1704.3	2407.8	2688		708	0.76888	0.7318	0.77888	0.8332
	399	983	1759	2470.1	2758		709	0.75715	0.73091	0.77462	0.8406
	400	1020	1801.9	2522.3	2827.4		710	0.75533	0.72665	0.76355	0.8146
	401	1060	1855.7	2594.5	2907.6		711	0.74094	0.70706	0.76737	0.79862
	402	1090	1911.8	2666.3	2985.7		712	0.73193	0.70684	0.76141	0.80437
	403	1130	1962.3	2740.2	3068.7		713	0.73609	0.69882	0.74915	0.79707
	404	1180	2019.7	2816.8	3155.2		714	0.72776	0.68506	0.75083	0.79351
	405	1210	2075.3	2897.4	3233.4		715	0.71811	0.68916	0.74056	0.79298
	406	1250	2127.6	2973.4	3314.1		716	0.71163	0.67816	0.74171	0.77353
	407	1300	2189.1	3035	3400.5		717	0.7081	0.6714	0.73317	0.77604
	408	1340	2250	3125.6	3494.3		718	0.71505	0.67156	0.72662	0.77976
	409	1390	2312.7	3221.7	3583.5		719	0.70665	0.67088	0.72145	0.76856
	410	1440	2379.3	3297.7	3675.8		720	0.69636	0.67377	0.71256	0.75045
	411	1490	2435.1	3375.1	3768.4		721	0.69131	0.65024	0.70702	0.75797
	412	1540	2503.9	3467.9	3861.6		722	0.68944	0.6488	0.70616	0.74121
	413	1580	2571.7	3569.2	3966.8		723	0.6811	0.63859	0.69831	0.73453
	414	1630	2637.8	3658.8	4067.2		724	0.67113	0.63883	0.68848	0.73598
	415	1690	2708.9	3747.3	4163.1		725	0.6577	0.63285	0.68652	0.73489
	416	1740	2785.6	3847.2	4263.7		726	0.65038	0.63111	0.68214	0.73016
	417	1790	2855.8	3947.8	4363.7		727	0.6492	0.61742	0.67478	0.71862
	418	1840	2927.9	4047.4	4470.4		728	0.65445	0.61118	0.66266	0.72397
	419	1900	3004.5	4155.5	4565.1		729	0.63564	0.60229	0.66617	0.72101
	420	1970	3089.4	4264.8	4673.3		730	0.63117	0.59973	0.65961	0.70308
	421	2020	3168	4378.5	4780		731	0.63313	0.588	0.64766	0.69702
	422	2080	3251.2	4500.5	4877.5		732	0.62754	0.58708	0.64874	0.69376
	423	2140	3335.3	4576.5	4977		733	0.61784	0.57931	0.63191	0.68233
	424	2200	3419.1	4692.1	5081.4		734	0.60695	0.57803	0.6281	0.66847
	425	2260	3506.9	4827	5173.5		735	0.59404	0.55854	0.62325	0.67085
	426	2330	3593.6	4935.1	5270.9		736	0.59299	0.5584	0.61932	0.66931
	427	2400	3696	5048.8	5376.8		737	0.58873	0.55348	0.60844	0.65236
	428	2460	3784.9	5191.8	5466.1		738	0.57757	0.55244	0.60888	0.65243
	429	2530	3881.5	5314.1	5560.6		739	0.57812	0.54487	0.60611	0.6412
	430	2600	3986.1	5466.1	5650.6		740	0.57972	0.54368	0.59659	0.63865
	431	2670	4082.1	5567.8	5735.2		741	0.5659	0.52372	0.58375	0.63735
	432	2740	4175.5	5648.8	5811		742	0.56105	0.53163	0.57862	0.63099
	433	2820	4288.2	5807.5	5904.5		743	0.53538	0.51357	0.57941	0.61591
	434	2890	4401.2	5979.3	5976.9		744	0.54563	0.51008	0.56577	0.60883
	435	2960	4499	6063.6	6046.7		745	0.53722	0.50887	0.55794	0.61154
	436	3040	4613.1	6188.5	6111		746	0.53631	0.50391	0.55893	0.59277
	437	3120	4723.1	6332.8	6179.7		747	0.53056	0.49817	0.55286	0.60217
	438	3190	4841.4	6454.1	6236.4		748	0.51808	0.49841	0.54699	0.60314
	439	3270	4945.1	6594.7	6284.2		749	0.51784	0.489	0.54421	0.61036
	440	3350	5063.3	6713.7	6332.9		750	0.51573	0.48037	0.53579	0.59333
	441	3440	5191.4	6847.7	6389.3		751	0.50386	0.47824	0.53389	0.58832
	442	3510	5308.9	6993.5	6422		752	0.50099	0.47557	0.52748	0.58622
	443	3600	5424.9	7073.5	6447.6		753	0.49559	0.46573	0.51691	0.57535
	444	3680	5558.7	7212.6	6478.2		754	0.48619	0.4636	0.51374	0.56151
	445	3760	5679.2	7311.4	6488.2		755	0.47797	0.45817	0.51065	0.55476
	446	3850	5807	7426.7	6496.2		756	0.47651	0.45137	0.50348	0.54832
	447	3930	5930.4	7542.1	6498.8		757	0.47134	0.43967	0.50088	0.54189
	448	4020	6061.3	7629.5	6492.5		758	0.46508	0.43831	0.48795	0.55261
	449	4110	6188	7733.1	6476.8		759	0.46045	0.43508	0.48747	0.53718
	450	4210	6311.5	7837.7	6459.2		760	0.45039	0.42855	0.48471	0.54569
	451	4290	6445.9	7914.7	6438.4		761	0.44914	0.42423	0.48659	0.53232
	452	4390	6560	8000.1	6407.6		762	0.43958	0.42104	0.47743	0.52124
	453	4480	6688.2	8075	6351.5		763	0.44046	0.41567	0.47777	0.52086
	454	4580	6820.2	8140.5	6308		764	0.43489	0.41125	0.46813	0.50494
	455	4670	6938.3	8219.8	6241.6		765	0.42528	0.40577	0.46798	0.51273
	456	4780	7053.6	8287.8	6164.2		766	0.42545	0.40339	0.45779	0.51016
	457	4870	7169.6	8317.9	6085.1		767	0.41755	0.39937	0.45379	0.50515
	458	4970	7271.6	8385.8	6004.9		768	0.41383	0.39264	0.44889	0.49111
	459	5080	7388.7	8425.6	5912.3		769	0.40491	0.38614	0.44159	0.48835
	460	5180	7497.3	8453.8	5816.5		770	0.40554	0.37935	0.43608	0.48156
	461	5290	7590.5	8473.8	5719		771	0.40379	0.38012	0.43526	0.48772
	462	5400	7672	8478.3	5605.3		772	0.39309	0.37802	0.432	0.47473
	463	5520	7771.2	8483.7	5480.2		773	0.39077	0.37078	0.42871	0.47367
	464	5610	7869.4	8512.8	5358.8		774	0.38147	0.36499	0.4172	0.47247
	465	5710	7950.4	8510	5242		775	0.37997	0.35976	0.41858	0.46387
	466	5830	8020.6	8506.7	5109		776	0.37224	0.36191	0.424	0.46211
	467	5940	8088.9	8444.1	4975.2		777	0.3824	0.35298	0.41496	0.45594
	468	6040	8151.4	8420.8	4834.5		778	0.36411	0.34837	0.39869	0.45495
	469	6160	8219.1	8384	4693.7		779	0.36452	0.34565	0.39855	0.45204
	470	6270	8262.4	8328.8	4544.2		780	0.35885	0.34249	0.39924	0.44237
	471	6360	8320.3	8281.5	4396.4		781	0.35207	0.33783	0.38932	0.44054
	472	6470	8377.3	8218.6	4243.3		782	0.35452	0.33308	0.38651	0.42239
	473	6570	8432.4	8145.6	4096.7		783	0.35474	0.33052	0.38515	0.42261
	474	6660	8466.2	8067.2	3954.7		784	0.34322	0.32996	0.38373	0.42372
	475	6750	8498.6	7971.9	3811.2		785	0.34043	0.32393	0.38045	0.40736
	476	6840	8538.3	7877	3656		786	0.33521	0.32154	0.37315	0.41725
	477	6920	8551.1	7745.8	3511.3		787	0.33107	0.31447	0.37226	0.41729
	478	7010	8578.1	7643.7	3365.5		788	0.32527	0.3177	0.37287	0.4129
	479	7090	8592.9	7519.2	3224.5		789	0.32622	0.30703	0.36169	0.40533
	480	7150	8582.2	7383.7	3078.6		790	0.32747	0.30516	0.36135	0.40751
	481	7230	8572.2	7236.5	2951		791	0.3169	0.30294	0.35671	0.4039
	482	7300	8572.8	7092.5	2816.1		792	0.3171	0.29851	0.35565	0.39732
	483	7380	8544.6	6921.5	2676		793	0.30532	0.29136	0.34764	0.3833
	484	7440	8520.6	6773.8	2546		794	0.30313	0.28738	0.33943	0.38386
	485	7500	8479	6586.3	2399.6		795	0.3034	0.28861	0.33625	0.38041
	486	7550	8431.6	6661.3	2285		796	0.29303	0.27736	0.32989	0.37526
	487	7600	8373.4	6089.9	2198.6		797	0.29314	0.27374	0.33397	0.37788
	488	7660	8309.8	5990.3	2083.5		798	0.28839	0.27299	0.32271	0.36408
	489	7710	8198	5880	1966.3		799	0.2855	0.27167	0.32161	0.37256
	490	7780	8117.3	5704.7	1850.2		800	0.28413	0.26773	0.32325	0.36879
	491	7810	8010.7	5516.4	1755.8		801	0.28176	0.2638	0.31793	0.36526
	492	7880	7873.6	5339.3	1658		802	0.27842	0.26078	0.31513	0.35211
	493	7910	7762.5	5150.4	1561.4		803	0.26939	0.25678	0.31011	0.34866
	494	7960	7619	4966.1	1468.6		804	0.27273	0.25394	0.30347	0.3582
	495	8000	7485.4	4772.8	1387		805	0.26817	0.25535	0.30477	0.33887
	496	8060	7323.7	4597	1306.7		806	0.26759	0.24841	0.29983	0.34724
	497	8080	7153.6	4415	1222.5		807	0.26185	0.24318	0.29137	0.33791
	498	8110	6979.2	4220.8	1155.7		808	0.25433	0.2446	0.29338	0.33571
	499	8130	6803.7	4052.1	1080.4		809	0.25148	0.2396	0.29062	0.3274
	500	8170	6615.5	3886.4	1020		810	0.24165	0.24307	0.28785	0.33563
	501	8170	6423.7	3701.5	946.71		811	0.24356	0.23096	0.28057	0.32961
	502	8170	6217	3542.3	891.12		812	0.24427	0.23149	0.27671	0.3132
	503	8180	6017.6	3371.9	834.19		813	0.23853	0.22467	0.27455	0.31085
	504	8170	5811.6	3213.8	784.28		814	0.23622	0.22319	0.27163	0.31336
	505	8150	5610.3	3054.7	737.45		815	0.23704	0.21975	0.26973	0.3139
	506	8130	5395.7	2913.6	686.9		816	0.22809	0.21651	0.25889	0.31017
	507	8110	5189.9	2761.3	639.96		817	0.22695	0.21919	0.25916	0.30785
	508	8060	4990.6	2619	593.92		818	0.22196	0.21514	0.26228	0.29916
	509	8000	4782.3	2486.6	563.16		819	0.21648	0.20737	0.25581	0.2908
	510	7940	4571.9	2353.7	525.01		820	0.22301	0.20498	0.25198	0.28655
	511	7860	4369.3	2224.1	492.7		821	0.21671	0.20423	0.24811	0.2937
	512	7780	4170.8	2097.8	459.58		822	0.21429	0.19843	0.24405	0.28442
	513	7670	3975.5	1983.6	433.61		823	0.20631	0.19987	0.24047	0.28839
	514	7550	3787.2	1873.9	403.03		824	0.20243	0.19842	0.24102	0.27931
	515	7440	3598.8	1762.7	378.91		825	0.20261	0.19136	0.23605	0.27721
	516	7310	3418.1	1659.4	354.08		826	0.19777	0.18763	0.23391	0.27686
	517	7180	3248.8	1564.2	328.48		827	0.19856	0.1871	0.23089	0.2737
	518	7040	3083.4	1463.4	310.27		828	0.19528	0.18471	0.23162	0.26279
	519	6880	2914.4	1377.8	298.65		829	0.19343	0.18215	0.22646	0.2607
	520	6730	2762.2	1292.3	273.68		830	0.19003	0.18184	0.21975	0.25945
	521	6570	2613.1	1207.7	256.81		831	0.19095	0.17284	0.21668	0.25297
	522	6400	2461.6	1134.1	244.35		832	0.18396	0.17355	0.21429	0.25662
	523	6230	2318.9	1062.1	227.94		833	0.18385	0.173	0.2159	0.25006
	524	6070	2178.5	996.78	212.8		834	0.18139	0.17333	0.20851	0.25542
	525	5900	2051	926.04	202.88		835	0.17767	0.17187	0.21386	0.23689
	526	5720	1929.8	867.85	190.5		836	0.17349	0.16827	0.21122	0.24859
	527	5550	1808.2	809.45	177.26		837	0.17514	0.16406	0.20598	0.23814
	528	5380	1695.2	753.73	174.9		838	0.17229	0.16026	0.20277	0.23957
	529	5210	1586.4	710.91	167.69		839	0.16724	0.1607	0.20043	0.23651
	530	5050	1488.2	652.51	155.11		840	0.16744	0.159	0.20131	0.22786
	531	4890	1394.5	606.97	150.42		841	0.16698	0.15498	0.19493	0.22176
	532	4730	1293.9	568.06	143.31		842	0.1651	0.1502	0.19134	0.22211
	533	4560	1216.7	532.45	140.05		843	0.15627	0.15729	0.1868	0.22108
	534	4420	1128	498.53	127.89		844	0.1548	0.14923	0.18811	0.22121
	535	4260	1052.3	456.75	126.48		845	0.15764	0.14729	0.18195	0.21797
	536	4120	973.35	422.36	119.69		846	0.15314	0.14702	0.18566	0.21465
	537	3980	901.62	391.16	117.22		847	0.1482	0.14459	0.17816	0.21468
	538	3830	843.29	371.86	113.63		848	0.14663	0.14416	0.18152	0.21061
	539	3690	779.03	344.6	109.8		849	0.14751	0.14063	0.1778	0.21444
	540	3570	721.06	314.49	108.2		850	0.14808	0.14142	0.1763	0.20429
	541	3430	666.87	295.9	101.67		851	0.14123	0.13726	0.17323	0.19891
	542	3300	617.42	275.16	99.869		852	0.13995	0.13623	0.17298	0.19799
	543	3170	567.27	256.36	96.151		853	0.14042	0.1338	0.16962	0.19803
	544	3050	523.29	240.58	90.846		854	0.13716	0.13748	0.16754	0.19813
	545	2930	479.52	223.37	91.147		855	0.13695	0.1292	0.16397	0.19679
	546	2820	437.75	203.91	93.436		856	0.13534	0.12938	0.16539	0.18806
	547	2700	399.12	192.33	90.085		857	0.13062	0.12469	0.16165	0.1926
	548	2590	368.77	187.89	86.643		858	0.13375	0.12356	0.15975	0.18632
	549	2470	337.78	164.04	86.15		859	0.13517	0.12121	0.15519	0.19033
	550	2360	303.66	153.82	85.239		860	0.1302	0.1211	0.1575	0.18397
	551	2260	275.94	146.99	83.418		861	0.12458	0.11958	0.15774	0.18151
	552	2160	251.95	148.47	82.181		862	0.12503	0.12074	0.15422	0.1839
	553	2050	224.7	133.17	81.755		863	0.12212	0.11862	0.15188	0.1762
	554	1950	203.12	119.15	81.714		864	0.12253	0.11581	0.15045	0.17358
	555	1850	185.86	114.93	80.068		865	0.11988	0.11493	0.14974	0.17495
	556	1760	171.36	114.55	81.538		866	0.11635	0.11554	0.14718	0.17494
	557	1670	150.82	101.97	80.034		867	0.11428	0.112	0.14138	0.1697
	558	1580	134.88	97.59	80.586		868	0.11482	0.10806	0.14297	0.16965
	559	1490	118.31	92.654	80.719		869	0.11554	0.10835	0.13887	0.17328
	560	1410	107.92	95.616	77.678		870	0.1087	0.10822	0.1371	0.16197
	561	1330	93.93	92.379	76.684		871	0.11034	0.10498	0.13587	0.16561
	562	1250	84.199	79.906	77.344		872	0.10868	0.10302	0.1348	0.16029
	563	1170	74.292	78.678	77.185		873	0.10558	0.10076	0.13379	0.1602
	564	1090	62.021	81.314	73.985		874	0.10467	0.1034	0.13189	0.15737
	565	1030	54.293	73.253	73.643		875	0.099883	0.09752	0.13035	0.15578
	566	965	44.19	70.214	76.675		876	0.10005	0.099469	0.12899	0.15667
	567	899	40.028	72.463	71.646		877	0.099468	0.098296	0.12754	0.15098
	568	834	31.616	74.927	71.863		878	0.098685	0.097562	0.12591	0.15178
	569	771	30.219	76.309	71.428		879	0.098728	0.096657	0.12238	0.14986
	570	721	21.631	82.352	70.025		880	0.097041	0.0926	0.121	0.14418
	571	665	13.795	70.609	73.091		881	0.095103	0.094129	0.12275	0.14324
	572	618	10.962	64.084	73.634		882	0.096954	0.093168	0.11996	0.14401
	573	574	6.1357	42.185	71.253		883	0.095426	0.087741	0.11921	0.14664
	574	524	5.9305	84.387	69.122		884	0.091591	0.088273	0.11917	0.14309
	575	487	-0.63506	60.796	70.175		885	0.091118	0.085138	0.11425	0.13803
	576	448	-2.8236	27.531	71.103		886	0.089197	0.086614	0.11627	0.13542
	577	411	-3.5466	79.854	68.404		887	0.090648	0.086674	0.11133	0.13632
	578	376	-5.2759	64.325	67.075		888	0.088704	0.082806	0.1139	0.13706
	579	354	-12.662	19.367	70.384		889	0.089906	0.082056	0.1076	0.13253
	580	320	-8.373	36.064	67.059		890	0.087447	0.081967	0.10996	0.12905
	581	293	-13.287	82.67	67.535		891	0.088746	0.079984	0.10938	0.13023
	582	264	-15.222	74.077	65.722		892	0.088163	0.078981	0.10588	0.12715
	583	257	-22.403	-4.155	71.738		893	0.084071	0.077556	0.1052	0.12583
	584	229	-18.407	16.251	69.649		894	0.082653	0.077309	0.10338	0.12664
	585	205	-19.921	78.61	65.237		895	0.08253	0.077562	0.10344	0.12296
	586	195	-28.333	50.34	68.045		896	0.081117	0.072715	0.10098	0.12499
	587	178	-22.53	30.45	69.264		897	0.079161	0.073544	0.098523	0.11894
	588	162	-25.656	61.638	67.092		898	0.079045	0.071628	0.099959	0.11836
	589	153	-25.187	25.033	68.245		899	0.075723	0.072409	0.097938	0.11753
	590	140	-29.183	47.696	68.187		900	0.077288	0.068672	0.095575	0.1184
	591	130	-28.177	48.709	66.749		901	0.077139	0.070898	0.096085	0.11626
	592	119	-30.747	50.555	70.292		902	0.076369	0.068663	0.093045	0.11307
	593	105	-27.493	91.375	68.604		903	0.07425	0.072042	0.091569	0.11421
	594	99.7	-31.675	42.846	68.12		904	0.073665	0.068615	0.091508	0.11184
	595	91.7	-29.008	46.357	68.178		905	0.071761	0.067849	0.088141	0.11251
	596	87.1	-34.117	52.787	67.694		906	0.072228	0.068989	0.088948	0.11103
	597	78.7	-31.89	50.014	67.869		907	0.070724	0.067547	0.086679	0.10726
	598	76.5	-29.252	71.398	65.045		908	0.069949	0.066676	0.085129	0.10387
	599	66	-32.32	71.905	66.24		909	0.067994	0.064901	0.08565	0.10594
	600	66.4	-34.166	67.724	65.454		910	0.067826	0.065533	0.084963	0.10746
	601	57.2	-33.727	58.393	66.917		911	0.066545	0.064101	0.083753	0.10301
	602	56.3	-33.59	56.607	65.078		912	0.067721	0.063572	0.082197	0.10317
	603	50.7	-32.544	65.587	66.373		913	0.064801	0.062673	0.082124	0.10345
	604	49.5	-35.935	63.149	65.053		914	0.06509	0.062708	0.079556	0.10143
	605	46.2	-36.042	55.165	68.755		915	0.062916	0.060116	0.079579	0.098097
	606	42.9	-35.915	77.202	65.931		916	0.062495	0.060058	0.08059	0.097961
	607	42.4	-36.335	55.654	67.76		917	0.061801	0.060123	0.07992	0.099478
	608	40.2	-36.111	63.14	67.986		918	0.060702	0.059011	0.079221	0.098788
	609	38.9	-37.322	56.075	68.621		919	0.057475	0.058167	0.075977	0.094188
	610	36.4	-35.055	65.887	66.883		920	0.0585	0.05644	0.073515	0.095627
	611	35.9	-38.67	65.389	66.031		921	0.058684	0.05622		0.091815
	612	31.5	-35.827	59.629	67.217		922	0.057532	0.056125		0.092903
	613	33.6	-37.459	67.467	68.471		923	0.05822	0.052848		0.091444
	614	30.4	-39.794	67.69	66.649		924	0.056565	0.054099		0.090447
	615	30.3	-37.762	68.591	67.184		925	0.055292	0.053835		0.090744
	616	32.2	-37.635	69.536	66.917		926	0.054411	0.052892		0.088856
	617	34.6	-40.302	67.57	64.987		927	0.053281	0.053015		0.085073
	618	30.7	-39.882	78.541	67.451		928	0.054435	0.051472		0.086656
	619	31.6	-40.947	100.58	67.543		929	0.052831	0.051171		0.083843
	620	30.2	-38.065	195.36	65.446		930	0.051992	0.050229		0.086366
	621	27.7	-41.816	284.41	67.209		931	0.052235	0.050744
	622	27.9	-38.954	163.09	66.741		932	0.049838	0.048517
	623	31.3	-43.253	-25.642	67.602		933	0.049444	0.048282
	624	25.9	-40.37	-92.912	66.557		934	0.049794	0.048193
	625	28.3	-41.963	-91.426	66.983		935	0.046518	0.047337
	626	29.8	-42.295	-18.981	65.229		936	0.047883	0.047147
	627	29.5	-39.354	100.17	64.953		937	0.046915	0.046033
	628	27.6	-39.491	147.89	65.429		938	0.046904	0.044644
	629	26.7	-39.481	148.38	64.702		939	0.047557	0.045196
	630	28.7	-44.992	135.8	63.299		940	0.046126	0.044649
	631	27	-44.777	110.3	65.12		941	0.04631	0.043318
	632	27.3	-44.581	97.882	65.312		942	0.04496	0.042836
	633	30.4	-42.754	95.281	63.625		943	0.044259	0.042415
	634	30.3	-42.08	96.122	67.877		944	0.042708	0.042455
	635	28.5	-42.344	93.607	71.378		945	0.042481	0.042062
	636	29.5	-37.996	94.105	69.565		946	0.04161	0.041504
	637	26.7	-40.409	94.568	65.605		947	0.041767	0.040365
	638	22.3	-41.758	90.336	65.622		948	0.041494	0.039991
	639	26.4	-44.132	91.555	65.463		949	0.041334	0.040143
	640	23.4	-46.271	90.293	65.053		950	0.040672	0.040385
	641	30.4	-45.881	88.576	57.174		951	0.040959
	642	30.1	-45.597	88.362	69.841		952	0.038869
	643	30.1	-43.35	87.692	63.107		953	0.039739
	644	27.4	-45.236	88.422	64.151		954	0.03785
	645	21.5	-43.966	88.911	67.318		955	0.038938
	646	27.2	-43.634	87.975	68.17		956	0.038295
	647	28.3	-53.687	88.181	63.048		957	0.036872
	648	22.3	-44.317	88.224	64.87		958	0.035988
	649	27.8	-45.187	90.671	66.641		959	0.034656
	650	25.6	-43.927	88.714	61.853		960	0.035115
	651	25	-40.83	88.697	63.015		961	0.034295
	652	21.1	-43.272	90.285	69.749		962	0.034637
	653	27.6	-44.913	88.413	61.611		963	0.034175
	654	26.5	-40.986	90.079	64.36		964	0.03404
	655	12.3	-32.349	73.545	66.181		965	0.033481
	656	3.18	3.019	131.58	53.189		966	0.032634
	657	-1.54	-71.566	121.56	53.632		967	0.032306
	658	12.9	-45.373	-34.038	66.348		968	0.031739
	659	23.7	-48.265	107.39	64.335		969	0.031943
	660	15.3	-45.363	81.872	62.764		970	0.030765
	661	25	-45.881	90.173	64.41		971	0.029266
	662	16.5	-48.909	92.036	64.326		972	0.029645
	663	14.6	-46.887	95.77	58.988		973	0.029735
	664	22.6	-49.349	94.277	64.101		974	0.029954
	665	19.4	-47.307	85.177	65.279		975	0.030269
	666	25.9	-43.917	64.634	61.035		976	0.027907
	667	26.9	-40.996	83.546	61.628		977	0.028807
	668	22.2	-44.708	140.98	68.939		978	0.028545
	669	24	-50.522	154.03	60.057		979	0.025774
	670	24.9	-44.444	134.12	59.673		980	0.027065
	671	25.2	-49.505	107.57	61.903		981	0.026715
	672	23.8	-47.786	83.013	63.725		982	0.028449
	673	19.9	-46.027	69.39	59.514		983	0.0262
	674	21.2	-44.464	72.18	63.499		984	0.026773
	675	19.2	-45.461	84.284	64.134		985	0.026162
	676	22.8	-48.646	97.779	59.405		986	0.02579
	677	14.5	-49.457	101.1	62.655		987	0.025711
	678	22.3	-49.437	100.98	64.794		988	0.025894
	679	18.9	-50.375	100.87	58.018		989	0.026177
	680	18.6	-46.75	100.72	60.341		990	0.027891
	681	19.5	-48.216	100.94	61.26
	682	15	-47.952	101.15	60.817
	683	18.4	-47.043	101.58	61.202
	684	15.9	-46.35	100.34	63.541
	685	15	-44.855	100.82	58.01
	686	16.4	-47.034	100.72	59.539
	687	14.3	-49.974	100.84	60.817
	688	19.4	-49.955	100.29	62.062
	689	21.2	-50.942	98.672	61.152
	690	16.9	-51.557	99.127	60.458
	691	16.7	-48.655	96.895	61.711
	692	15.7	-48.186	97.084	60.45
	693	13.2	-49.163	96.62	61.603
	694	16.1	-48.587	96.68	61.452
	695	17.8	-47.776	94.92	58.394
	696	17.8	-47.776	96.268	59.422
	697	16.4	-50.473	90.053	59.489
	698	13.8	-51.762	93.959	60.291
	699	14.3	-50.844	93.392	55.462
	700	17.4	-47.454	93.701	60.224
	701	16.4	-48.997	93.032	60.859
	702	16.4	-50.688	91.401	57.793
	703	18.4	-47.121	90.225	56.448
	704	16.4	-51.821	92.542	58.745
	705	17.1	-47.659	90.989	57.835
	706	15.9	-49.076	90.044	57.601
	707	18.3	-47.747	83.803	59.907
	708	17.5	-50.629	89.649	56.598
	709	15.3	-51.303	89.409	61.043
	710	16.9	-51.977	86.722	55.654
	711	14.4	-51.645	87.134	56.899
	712	11.9	-50.99	88.705	57.007
	713	12.9	-49.144	87.023	59.514
	714	16.4	-48.939	84.627	57.5
	715	14.6	-46.926	88.516	56.247
	716	12.5	-51.538	87.941	60.191
	717	14.4	-53.853	87.752	56.765
	718	16.5	-50.209	84.859	58.503
	719	12.2	-51.372	84.894	57.325
	720	18.5	-48.949	85.829	57.191
	721	13.7	-53.531	85.984	58.194
	722	12.5	-52.036	85.065	57.183
	723	18.9	-49.623	86.396	56.698
	724	12.9	-51.85	86.877	57.467
	725	13.7	-51.655	84.516	55.395
	726	15.7	-44.806	83.537	57.241
	727	14.6	-52.026	87.692	54.417
	728	9.5	-50.482	86.705	55.286
	729	10.2	-51.293	86.55	56.723
	730	14.4	-52.827	85.838	54.492
	731	10.9	-50.522	85.761	54.317
	732	10.1	-48.138	89.255	56.255
	733	10.4	-51.626	89.134	53.757
	734	10.5	-51.215	82.455	51.969
	735	11.1	-51.372	91.727	53.565
	736	11.1	-52.524	88.276	53.323
	737	12.8	-52.407	88.139	53.222
	738	6.59	-52.847	92.216	54.275
	739	10.7	-50.658	86.43	54.275
	740	13	-53.13	90.559	52.295
	741	11.1	-52.642	95.993	54.167
	742	9.43	-53.57	89.821	53.122
	743	11.4	-54.645	90.396	52.379
	744	9.88	-54.732	93.049	53.364
	745	9.28	-54.537	87.606	54.693
	746	11.4	-54.42	90.868	51.334
	747	8.57	-50.863	88.551	54.568
	748	9.69	-49.007	91.358	52.521
	749	7.71	-55.778	87.941	56.656
	750	5.54	-49.935	83.786	52.262
	751	5.97	-52.593	91.693	54.058
	752	8.65	-55.368	88.181	53.766
	753	8.03	-53.335	91.976	53.014
	754	5.77	-51.811	84.061	54.559
	755	9.19	-57.458	86.877	54.893
	756	8.08	-48.636	83.434	51.1
	757	5.02	-53.023	81.726	53.999
	758	7.16	-50.58	84.808	55.412
	759	5.82	-52.73	93.47	52.579
	760	4.83	-51.313	73.51	52.813
	761	4.53	-52.026	86.919	54.258
	762	4.81	-53.199	97.504	53.256
	763	10.8	-54.752	85.52	52.529
	764	6.74	-48.822	77.116	54.075
	765	5.57	-52.495	77.305	54.735
	766	2.13	-55.28	96.363	52.354
	767	2.39	-52.612	94.199	52.888
	768	4.24	-51.772	80.739	54.651
	769	6.24	-51.645	79.983	49.162
	770	4.35	-48.949	86.396	55.428
	771	4.9	-52.046	79.253	50.858
	772	3.7	-50.267	93.332	50.758
	773	4.03	-52.065	86.396	54.76
	774	6.01	-53.882	87.623	53.147
	775	2.83	-50.57	87.941	51.401
	776	3.57	-51.655	85.941	54.994
	777	8.8	-56.247	84.233	51.702
	778	5.79	-54.293	81.606	55.052
	779	9.08	-54.078	79.142	51.134
	780	5.72	-54.41	93.349	52.671
	781	4.46	-51.87	79.339	51.317
	782	3.5	-49.193	83.117	52.454
	783	2.61	-54.107	89.778	55.804
	784	5.58	-54.83	90.903	52.395
	785	6	-53.296	88.619	51.902
	786	4.85	-52.798	84.825	52.512
	787	6.13	-53.638	85.761	53.732
	788	2.59	-53.023	82.232	51.042
	789	2.59	-52.27	92.474	56.514
	790	7.78	-56.286	96.646	53.523
	791	5.54	-51.948	92.01	52.078
	792	5.01	-52.524	92.663	52.955
	793	3.69	-54.938	90.86	54.041
	794	5.33	-54.596	76.73	52.897
	795	4.14	-50.609	94.199	51.927
	796	1.34	-56.13	108.13	50.766
	797	3.72	-55.768	96.783	49.412
	798	3.69	-53.57	90.765	51.518
	799	5.14	-53.208	97.298	53.749
	800	7.54	-53.072	96.843	51.936
	801	6.58	-54.576	95.427	52.872
	802	5.9	-57.869	98.629	54.818
	803	1.08	-57.038	94.869	52.345
	804	1.74	-55.924	97.71	52.738
	805	3.94	-54.947	96.852	52.061
	806	4.53	-55.192	85.658	52.061
	807	3.72	-50.883	99.29	48.084
	808	0.0881	-52.3	100.72	49.722
	809	0.628	-58.982	100	50.114
	810	0.804	-51.108	105.71	50.348
	811	0.132	-53.482	101.34	52.437
	812	1.77	-54.772	102.18	49.137
	813	4.04	-57.449	97.496	46.371
	814	1.46	-54.263	93.435	54.96
	815	3.39	-52.622	109.57	52.746
	816	-0.374	-55.67	102.6	51.025
	817	-0.716	-57.898	97.977	50.941
	818	-0.132	-58.005	104.54	52.788
	819	-0.881	-58.523	104.25	48.017
	820	-1.11	-54.185	95.624	50.574
	821	1.75	-54.654	97.882	50.699
	822	6.67	-53.199	109.03	52.086
	823	3.3	-51.997	105.77	48.234
	824	4.04	-59.461	101.33	49.379
	825	-0.892	-54.244	95.916	49.279
	826	-0.441	-58.299	100.35	49.713
	827	3.96	-55.709	101.61	52.78
	828	-0.374	-57.126	100.88	50.198
	829	0.76	-55.709	101.94	49.312
	830	0.639	-58.005	104.63	51.434
	831	-1.43	-57.839	105.22	49.905
	832	-2.96	-56.921	101.42	47.524
	833	-0.639	-59.95	96.981	49.872
	834	2.53	-55.993	101.62	47.683
	835	-0.496	-53.208	103.47	48.995
	836	-3.71	-57.781	104.27	47.683
	837	0.308	-58.377	106.31	51.593
	838	-0.253	-58.543	103.14	47.073
	839	3.7	-59.53	98.354	47.7
	840	-2.8	-55.514	100.05	47.265
	841	-5.54	-56.335	103.08	45.586
	842	3.68	-53.472	101.71	47.95
	843	-0.639	-60.731	101.87	47.599
	844	-1.73	-57.576	101.02	45.419
	845	-1.71	-57.898	99.899	51.359
	846	-5.44	-52.544	102.98	47.482
	847	-3.08	-57.918	101.94	46.672
	848	-0.947	-56.862	102	49.488
	849	-1.49	-56.52	100.61	51.652
	850	0.0991	-57.449	104.23	45.377
	851	-2.38	-56.393	101.97	47.09
	852	-0.584	-54.361	92.603	48.226
	853	-1.38	-58.465	90.594	45.803
	854	-5.11	-51.43	105	47.173
	855	-3.81	-60.282	112.48	48.234
	856	-6.48	-58.318	105.31	45.135
	857	-6.19	-55.719	107.11	49.053
	858	-1.94	-56.491	105.97	48.468
	859	-6.3	-59.94	107.92	46.664
	860	-0.474	-55.426	104.91	47.449
	861	-1.86	-55.133	104.78	51.1
	862	-6.27	-58.289	104.66	47.508
	863	-3.69	-60.595	97.582	45.945
	864	-0.936	-56.921	106.42	46.981
	865	-0.947	-59.51	110.3	44.316
	866	-3.28	-51.039	104.9	46.463
	867	-4.81	-57.107	105.73	49.922
	868	-3.83	-53.394	109.85	48.46
	869	-8.55	-53.179	113.33	48.535
	870	-9.33	-57.556	101	50.733
	871	0	-52.622	107.37	48
	872	-5.79	-56.384	113.1	50.457
	873	-5.39	-52.485	109.45	48.042
	874	-9.95	-57.243	106.61	47.182
	875	-7.04	-56.628	105.02	45.344
	876	-5.14	-56.227	112.79	51.752
	877	-7.65	-57.81	107.88	48.744
	878	-5.34	-49.603	104.13	48.209
	879	0.0661	-51.665	107.43	47.232
	880	-5.29	-53.228	105.83	48.585
	881	-5.54	-52.759	115.97	43.94
	882	-2.14	-51.02	117.32	47.249
	883	-4.43	-59.09	111.52	46.146
	884	-4.82	-55.055	111.27	44.399
	885	-3.55	-54.43	105.91	47.274
	886	-5.11	-59.725	115.12	48.869
	887	-5.4	-56.11	115.64	47.683
	888	-8.71	-53.589	114.6	47.65
	889	-3.05	-57.292	120.68	47.24
	890	-3.79	-53.795	116.61	44.374
	891	-3.39	-53.775	108.82	45.126
	892	-8.89	-58.592	118.08	51.292
	893	-5.65	-56.921	119.44	46.63
	894	-8.89	-54.547	121.63	46.321
	895	-5.77	-52.993	114.54	51.835
	896	-8.22	-56.97	114.55	45.193
	897	-0.727	-47.844	117.54	46.187
	898	-4.63	-55.954	118.97	45.344
	899	-1.22	-54.459	124.77	50.031
	900	-6.55	-56.774	119.58	46.471
	901	-2.2	-54.43	117.71	47.975
	902	-6.41	-55.153	122.95	43.146
	903	-7.95	-59.149	117.36	44.658
	904	-7.58	-56.227	112.91	48.661
	905	-6.87	-56.384	116.62	46.58
	906	-14.3	-59.188	118.08	44.257
	907	-7.71	-58.045	118.24	45.836
	908	-0.33	-57.488	126.64	47.441
	909	-11	-57.243	120.29	47.19
	910	-6.31	-53.619	116.83	50.499
	911	-7.49	-54.899	112.85	43.238
	912	-9.71	-55.543	119.09	44.14
	913	-11.2	-55.201	121.94	45.862
	914	-17.1	-57.908	122.28	46.121
	915	-8.11	-55.827	117.59	45.519
	916	-9.22	-51.713	113.27	47.29
	917	-4.82	-58.035	117.76	40.757
	918	-10.8	-57.722	118.98	45.126
	919	-8.7	-49.134	119.88	43.464
	920	-4.04	-60.604	116.91	46.923
	921	-9.76	-53.296	118.57	37.523
	922	-8.66	-60.536	116.04	41.776
	923	-11.3	-56.032	119.66	44.165
	924	-1.67	-55.074	121.69	39.303
	925	-9.42	-58.728	123.68	45.227
	926	-14.5	-53.619	116.5	43.046
	927	-10.2	-57.585	115.08	38.835
	928	-3.04	-58.074	114.63	39.996
	929	-9.03	-55.338	118.34	45.16
	930	-4.99	-56.579	117.32	33.755
	931	-7.67	-57.478	116.51	42.135
	932	-8.04	-59.08	112.99	41.158
	933	-13.2	-51.459	114.81	38.258
	934	-6.02	-56.432	119.28	37.356
	935	-11.2	-57.654	120.12	35.986
	936	-2.78	-58.934	118	31.516
	937	-5.95	-60.311	116.08	37.231
	938	-13	-54.185	113.01	33.939
	939	-7.29	-54.42	119.51	36.746
	940	-5.75	-55.524	119.3	41.884
	941	-0.198	-53.199	118.99	30.956
	942	-5.18	-49.574	123.72	30.764
	943	-2.8	-45.382	123.31	34.148
	944	-10.1	-56.061	120.78	27.647
	945	-3.24	-53.374	119.86	17.27
	946	-11.2	-62.48	122	30.597
	947	-7.58	-49.935	125.71	23.612
	948	-8.01	-56.081	121.28	25.132
	949	-0.143	-43.682	122.9	21.239
	950	-16.6	-58.738	123.25	26.962
	951	-9.65	-62.969	124.91	21.698
	952	-15.8	-53.257	124.5	14.104
	953	-12.8	-62.05	123.67	27.472
	954	-6.65	-58.807	131	20.236
	955	-2.78	-63.262	130.05	21.398
	956	2.49	-56.218	132.98	14.897
	957	-0.672	-59.041	123.73	19.927
	958	-9.74	-59.276	126.59	12.483
	959	-2.32	-66.271	124.74	7.6784
	960	-10.8	-57.927	125.23	-2.824
	961	-10.8	-64.864	126.11	3.7849
	962	-7.74	-55.358	120.55	12.758
	963	-9.86	-64.571	119.99	7.5781
	964	-10.4	-54.273	126.95	11.263
	965	-8.04	-56.178	123.15	0.93578
	966	-8.36	-60.976	114.65	-0.74361
	967	-9.52	-56.628	119.67	14.739
	968	-2.43	-66.378	129.11	6.6507
	969	-8.11	-57.859	122.67	-0.8021
	970	-0.0771	-45.529	122.16	23.57
	971	-5.93	-45.939	122.66	13.778
	972	-3.17	-48.812	124.17	6.7259
	973	-7.73	-56.55	125.54	26.461
	974	4.64	-51.801	123.17	11.722
	975	-0.33	-55.661	121.6	30.622
	976	-11.5	-56.413	115.64	29.318
	977	-15.7	-56.941	129.81	33.028
	978	-8.77	-66.105	118.59	13.485
	979	-1.15	-62.461	116.72	35.409
	980	1.86	-49.076	124.29	33.028
	981	-15.8	-53.101	122.05	27.89
	982	-2.29	-57.273	133.83	31.148
	983	1.13	-54.703	124.68	30.413
	984	1.13	-44.366	124.94	22.133
	985	-25.6	-49.193	141.64	41.483
	986	3.68	-64.151	129.74	13.285
	987	-14.1	-57.761	134.87	29.343
	988	12.5	-31.138	132.87	45.502
	989	-25.3	-68.821	130.5	39.353
	990	-1.26	-75.172	137.2	36.771
	991	-30.7	-60.077	121.49	35.977
	992	-8.98	-58.934	123.82	35.301
	993	-28.2	-64.835	127.66	27.422
	994	-3.82	-79.158	130.28	34.089
	995	-17.8	-60.868	128.25	38.476
	996	-2.15	-71.469	122.17	35.986
	997	-5.23	-77.741	130.93	43.948
	998	-20.6	-65.304	128.85	57.383
	999	-10.6	-61.239	128.08	17.763
	1000	-15.1	-42.031	127.46	62.321
	1001	-27.9	-58.689	137.2	47.808
	1002	-0.496	-45.421	126.8	60.216
	1003	-28	-68.264	131.55	35.434
	1004	9.76	-58.172	132.38	17.136
	1005	-10.1	-60.839	151.89	20.504
	1006	-30.1	-53.951	142.09	54.142
	1007	-25	-62.969	132.08	26.536
	1008	-27.3	-74.527	134.38	46.697
	1009	11.2	-30.092	134.41	55.946
	1010	-11.6	-61.161	127.21	28.541
	1011	-17.4	-31.284	136.62	41.458
	1012	-40.6	-71.303	126.35	54.526
	1013	-12.9	-38.455	128.04	58.62
	1014	-25	-59.774	137.78	34.941
	1015	-6.45	-72.338	143.42	52.445
	1016	23	-61.914	124.11	22.759
	1017	-23	-48.284	138.66	34.774
	1018	-11.7	-55.758	142.21	70.442
	1019	-3.06	-73.149	139.04	43.388
	1020	-24.6	-53.638	150.35	54.125
	1021	-22.3	-22.755	139.15	110.48
	1022	4.68	-22.813	120.61	18.849
	1023	-17.2	-45.001	136.38	69.883
	1024	-36.7	-66.32	126.52	41.809
	1025	-24.8	-66.427	136.8	27.413
	1026	-16.3	-71.224	138.84	47.925
	1027	-13.8	-71.264	133.04	47.733
	1028	7.2	-46.78	118.81	19.459
	1029	-0.0991	-45.47	110.78	19.76
	1030	-4.69	-54.224	119.95	56.23
	1031	-7.43	-67.434	145.15	47.767
	1032	11.4	-75.836	114.57	64.343
	1033	0.947	-51.42	136.77	55.311
	1034	-22.8	-64.845	131.22	17.32
	1035	-58.6	-54.146	112.4	62.071
	1036	24.9	-87.375	123.31	57.943
	1037	-31.8	-80.027	109.45	69.281
	1038	-50.5	-103.16	122.35	66.591
	1039	-39.1	-62.92	120.02	18.682
	1040	-41.1	-59.95	139.54	30.714
	1041	-44.5	-19.912	102.42	68.404
	1042	-30.5	-118.49	100.7	86.142
	1043	-20.1	-11.685	117.79	-13.452
	1044	46.7	-6.546	112.11	82.081
	1045	14.3	-106.36	126.94	21.063
	1046	-117	-71.381	115.26	88.632
	1047	-50.2	-33.433	106.86	63.984
	1048	41.5	-29.955	110.12	40.598
	1049	55	-33.199	104.32	7.3526
	1050	0.132	16.648	110.39	112.89
	1051	-2.29	-95.699	137.29	47.466
	1052	-38.8	-58.797	94.388	93.194
	1053	3.24	8.4414	121.84	76.734
	1054	64	-91.4	98.698	39.253
	1055	-79.4	-94.614	120.8	-19.409
	1056	-34.7	-97.672	89.332	-2.0554
	1057	-73.5	-107.94	118.65	-40.481
	1058	68.7	-62.402	110.81	13.995
	1059	-54.8	-133.1	102.68	83.836
	1060	5.2	-103.38	122.12	77.945
	1061	34.8	-61.259	98.011	40.247
	1062	54.6	-44.894	116.09	49.755
	1063	49.5	-70.208	114.88	-43.322
	1064	-6.24	-12.379	131.7	64.502
	1065	-5.87	-73.638	136.94	133.2
	1066	-123	-2.6184	133.52	90.779
	1067	-33.2	-90.882	64.994	30.538
	1068	-2.65	-21.279	92.748	27.948
	1069	-61.1	-57.302	61.681	-126.96
	1070	91.3	67.238	79.142	72.055
	1071	-96.8	-141.62	99.161	44.5
	1072	-126	-12.008	117.12	-33.17
	1073	122	-20.136	82.636	165.51
	1074	-27	-24.953	100.04	23.511
	1075	29.4	29.584	121.32	-13.702
	1076	-111	-63.955	56.341	166.55
	1077	-52.1	41.543	88.868	66.9
	1078	-132	-59.872	74.051	-156.48
	1079	-40.5	-194.69	93.358	83.318
	1080	-128	-90.736	75.27	30.421
	1081	-59	55.289	56.908	147.66
	1082	97.1	10.474	80.953	228.46
	1083	-32.6	-180.22	57.036	-170.18
	1084	-128	-292.81	99.582	3.9269
	1085	191	-116.51	16.774	189.09
	1086	-40.9	-188.38	29.823	-0.0083552
	1087	-42.1	-102.82	69.776	94.113
	1088	26	-47.014	23.015	7.6366
	1089	77	13.346	96.783	57.475
	1090	-117	-212.03	90.182	52.897
	1091	-252	-98.376	62.702	54.426
	1092	-139	-257.19	68.754	67
	1093	40.6	85.831	45.155	25.5
	1094	68.5	-235.73	41.79	291.6
	1095	-2.56	303.88	91.006	-99.936
	1096	-231	-14.196	50.177	-69.891
	1097	350	12.691	80.266	47.7
	1098	139	-386.01	-1.2619	-1.1363
	1099	12.3	175.48	55.277	264.02
	1100	-135	138.01	79.588	183.93

## Sheet: Supplementary Fig. 1e
	Absorption					Fluorescence
	Wavelength / nm	ε / 10^4 M^–1 cm^–1				Wavelength / nm	Norm. FL intensity / arb. units
		Toluene	CH3CN	CH3OH			Toluene	CH3CN	CH3OH	Water
	190	6971.7	35405	8632.7		470				0.011934
	191	9472	40457	9310.2		471				0.012614
	192	1936	42434	8432.5		472				0.015483
	193	27.686	48471	7899.3		473				0.01749
	194	-197.95	45898	8360.3		474				0.020105
	195	-9628.8	41966	7527.9		475				0.023586
	196	-5989.2	37172	8034.8		476				0.026213
	197	165.19	33437	8713.7		477				0.030361
	198	-6147.7	30803	9086.9		478				0.034646
	199	-12256	29135	9696		479				0.040201
	200	3224.7	28095	11675		480				0.044515
	201	6772.3	27701	14778		481				0.049935
	202	-2307.2	27619	16854		482				0.055679
	203	-6926	27795	18565		483				0.062094
	204	-1126.7	28155	19136		484				0.071088
	205	3351.1	28686	19969		485				0.077713
	206	7033.9	29241	20795		486				0.084874
	207	1848.9	29545	21229		487				0.095761
	208	1778.5	29814	21699		488				0.10357
	209	6588.7	29744	22034		489				0.1158
	210	5171.1	29392	22135		490			0.014177	0.12988
	211	1883.5	28903	22120		491			0.017048	0.13905
	212	6166.7	28234	21792		492			0.01992	0.15269
	213	3073.9	26990	21216		493			0.022791	0.16419
	214	-775.06	25004	20390		494			0.025663	0.17922
	215	614.9	22559	18997		495			0.028534	0.19399
	216	-7955.4	20246	17462		496			0.033743	0.2117
	217	-9455.8	18044	15913		497			0.038952	0.22499
	218	182.77	15882	14559		498			0.04416	0.24137
	219	716.89	13878	13482		499			0.049369	0.25864
	220	8914.8	12385	12641		500		0.049726	0.054578	0.27807
	221	719.04	11368	12035		501		0.057989	0.06411	0.29525
	222	4226.5	10703	11573		502		0.06589	0.073643	0.31528
	223	3052.2	10265	11238		503		0.075773	0.083175	0.33087
	224	-2329.6	9955.4	10989		504		0.088277	0.092708	0.35456
	225	-5042.9	9754	10824		505		0.099796	0.10224	0.37681
	226	1578.8	9637.2	10717		506		0.11524	0.11636	0.38999
	227	1075.2	9584.6	10658		507		0.12946	0.13048	0.41947
	228	4910.9	9588.4	10631		508		0.14513	0.14461	0.43829
	229	5164.6	9642.2	10631		509		0.16224	0.15873	0.45549
	230	1698	9736.1	10659		510		0.17881	0.17285	0.47112
	231	1780.6	9883	10714		511		0.20339	0.19297	0.49367
	232	3296.6	10097	10814		512		0.22211	0.21309	0.51335
	233	3748.4	10337	10960		513		0.24766	0.23322	0.54114
	234	10934	10590	11145		514		0.26854	0.25334	0.5626
	235	-3809.7	10818	11351		515		0.29645	0.27346	0.58003
	236	6814.5	11018	11579		516		0.3199	0.29741	0.60758
	237	1366.8	11229	11830		517		0.34794	0.32137	0.6241
	238	-2074.4	11502	12143		518		0.37214	0.34532	0.64384
	239	1489.4	11866	12545		519		0.39793	0.36928	0.66397
	240	-4580	12346	13084		520		0.43057	0.39323	0.68086
	241	1882	12968	13751		521		0.45908	0.41858	0.70044
	242	4748.6	13699	14536		522		0.47636	0.44394	0.72183
	243	8528.2	14493	15419		523		0.50894	0.46926	0.74156
	244	1804.2	15335	16374		524		0.53546	0.49463	0.75725
	245	3824.4	16188	17325		525		0.55825	0.51998	0.77105
	246	2532.1	17047	18292		526		0.58357	0.54394	0.78422
	247	5165.6	17879	19236		527		0.60563	0.56791	0.80759
	248	5988.7	18707	20129		528		0.63493	0.59187	0.81484
	249	6720.1	19510	21010		529		0.65935	0.61584	0.83129
	250	8188.8	20277	21947		530	0.335	0.68003	0.6398	0.84652
	251	-974.55	21033	22686		531	0.36228	0.70217	0.65962	0.85787
	252	2646.5	21735	23368		532	0.39721	0.72005	0.67943	0.86345
	253	9112.6	22400	23886		533	0.42634	0.74898	0.69925	0.87456
	254	5558.1	23000	24823		534	0.45714	0.76456	0.71906	0.88613
	255	8275	23492	25043		535	0.48819	0.78543	0.73888	0.90447
	256	6378	23832	25112		536	0.51858	0.80197	0.75521	0.90883
	257	2037.3	24028	25334		537	0.54697	0.81702	0.77155	0.92463
	258	4537.3	24052	25136		538	0.57682	0.83081	0.78788	0.92937
	259	3239.6	23895	24732		539	0.61677	0.84579	0.80422	0.93053
	260	9196.7	23606	24287		540	0.63699	0.85672	0.82055	0.9434
	261	4910.6	23242	23604		541	0.66159	0.87276	0.83494	0.94155
	262	4247.2	22904	23211		542	0.68989	0.88342	0.84932	0.95986
	263	9090.5	22549	22789		543	0.71393	0.8967	0.86371	0.95768
	264	3929.1	22274	22346		544	0.73938	0.90755	0.87809	0.96585
	265	4911	22087	22127		545	0.7653	0.91644	0.89248	0.96997
	266	1826.4	21921	21760		546	0.78222	0.93235	0.90018	0.97452
	267	6800.8	21769	21489		547	0.80727	0.93803	0.90789	0.9796
	268	4481.6	21707	21153		548	0.82325	0.94727	0.91559	0.98633
	269	6847.7	21500	20897		549	0.84274	0.94654	0.9233	0.98312
	270	7186.1	21211	20426		550	0.85557	0.95523	0.931	0.98744
	271	6655.1	20915	19960		551	0.86857	0.9559	0.93811	0.99446
	272	3947.4	20672	19489		552	0.88993	0.974	0.94524	0.99105
	273	4626.1	20485	18965		553	0.89828	0.97357	0.95239	0.98978
	274	6014.6	20271	18505		554	0.91522	0.97989	0.95946	0.98335
	275	7446.2	20040	17973		555	0.9194	0.97987	0.96655	1
	276	5950.9	19685	17361		556	0.93578	0.98831	0.9714	0.99902
	277	6743	19162	16614		557	0.93732	0.98904	0.9763	0.99953
	278	7615	18444	15708		558	0.94807	0.99287	0.98119	0.99408
	279	7907.4	17564	14693		559	0.9524	0.99186	0.98608	0.99326
	280	6768.9	16587	13623		560	0.96331	0.99096	0.99099	0.99426
	281	7194.4	15577	12566		561	0.97431	0.99362	0.99264	0.98369
	282	8380.4	14609	11563		562	0.97774	1	0.99428	0.99495
	283	10981	13683	10656		563	0.97638	0.99457	0.99593	0.98442
	284	12405	12817	9844.9		564	0.97684	0.98988	0.99757	0.98497
	285	12344	12023	9135.2		565	0.97937	0.99794	0.99922	0.97636
	286	11735	11301	8526.2		566	0.9901	0.99199	0.99938	0.98188
	287	11147	10644	8004.9		567	0.9946	0.9915	0.99953	0.97359
	288	10566	10053	7552.2		568	0.98533	0.99157	0.99969	0.96573
	289	9986.8	9504.2	7164.4		569	0.98741	0.99298	0.99984	0.96077
	290	9437.4	9001.8	6826		570	0.98911	0.97688	1	0.95815
	291	8927	8553.5	6531.4		571	0.98701	0.97833	0.99824	0.95709
	292	8437.9	8142.2	6283.1		572	1	0.97338	0.99647	0.94331
	293	7975.6	7780.3	6072.5		573	0.99839	0.9739	0.99471	0.94563
	294	7533.3	7456.9	5899.6		574	0.99072	0.97621	0.99294	0.93127
	295	7117.8	7164.3	5762		575	0.99221	0.95972	0.99118	0.928
	296	6705.5	6900.2	5658.4		576	0.98467	0.95964	0.987	0.92209
	297	6305.9	6651.7	5581.2		577	0.9903	0.94967	0.98283	0.91008
	298	5933.6	6428.1	5533.4		578	0.98474	0.94652	0.97865	0.9107
	299	5581.1	6204.8	5510.1		579	0.98464	0.94776	0.97448	0.8975
	300	5275.4	6006.8	5508		580	0.97577	0.93263	0.9703	0.9025
	301	4990.5	5834	5528.3		581	0.97767	0.93026	0.96291	0.87794
	302	4731.1	5701.9	5570.6		582	0.96813	0.91981	0.95552	0.87364
	303	4489.4	5620	5634		583	0.96588	0.91853	0.94814	0.86399
	304	4277	5593.6	5719.5		584	0.96285	0.91263	0.94075	0.85557
	305	4081.2	5600.6	5827.1		585	0.95504	0.89864	0.93336	0.84586
	306	3913.5	5640.7	5953.1		586	0.962	0.88974	0.9274	0.83624
	307	3773.3	5698.4	6092.9		587	0.94818	0.88309	0.92144	0.83509
	308	3657.6	5739.5	6242.4		588	0.9494	0.88235	0.91548	0.82869
	309	3580.1	5777.2	6396		589	0.94007	0.87085	0.90952	0.82619
	310	3530.2	5786.9	6542.8		590	0.9366	0.86662	0.90356	0.81077
	311	3506.2	5781	6676.4		591	0.92438	0.85642	0.89602	0.80794
	312	3505.2	5757.3	6788.1		592	0.92086	0.84818	0.88848	0.79038
	313	3525.5	5723.8	6879		593	0.91589	0.84411	0.88094	0.7752
	314	3559.6	5699.9	6940.3		594	0.91143	0.8276	0.8734	0.77455
	315	3606.9	5692.7	6984.1		595	0.90002	0.82257	0.86586	0.77339
	316	3662.1	5727.3	7003.4		596	0.89685	0.82318	0.85913	0.76313
	317	3716.8	5796.6	7007.3		597	0.88917	0.8103	0.8524	0.74987
	318	3774.3	5885.8	6990.9		598	0.87168	0.79302	0.84567	0.74074
	319	3826.9	5983.1	6953.7		599	0.86371	0.78272	0.83894	0.73638
	320	3868	6044.6	6892.7		600	0.8555	0.77661	0.83221	0.72374
	321	3909.6	6046.3	6797.3		601	0.84527	0.77014	0.82187	0.72365
	322	3957.8	5960.8	6664.6		602	0.8428	0.76545	0.81152	0.70711
	323	4013.7	5775	6489.6		603	0.8321	0.7505	0.80118	0.69167
	324	4074.6	5490.2	6259.8		604	0.82878	0.73898	0.79083	0.68408
	325	4147.2	5131	5984.5		605	0.80637	0.73078	0.78049	0.68079
	326	4206.7	4707.2	5654.5		606	0.81368	0.72609	0.77307	0.67425
	327	4257.5	4263.3	5282.1		607	0.80787	0.71284	0.76565	0.66242
	328	4272.5	3801.4	4887.4		608	0.78941	0.70582	0.75822	0.65461
	329	4245.9	3357	4470.1		609	0.77232	0.70056	0.7508	0.64894
	330	4164.4	2944.8	4057.1		610	0.76563	0.68893	0.74338	0.64166
	331	4018	2565.2	3648.9		611	0.76768	0.67756	0.73426	0.62668
	332	3815.8	2233.4	3268.3		612	0.74987	0.66929	0.72514	0.62344
	333	3552.2	1947.4	2911.4		613	0.7408	0.66622	0.71603	0.61485
	334	3247	1711	2593.4		614	0.73818	0.64834	0.70691	0.59927
	335	2913	1511.9	2309.8		615	0.72877	0.65282	0.6978	0.59212
	336	2581	1351.6	2064.3		616	0.71213	0.63497	0.68961	0.58374
	337	2250.7	1222.1	1856.8		617	0.70037	0.62842	0.68144	0.57888
	338	1948.4	1121.1	1679.4		618	0.69401	0.62345	0.67324	0.56549
	339	1675.5	1040.1	1531.8		619	0.68478	0.61255	0.66506	0.55888
	340	1441.5	979.38	1410.4		620	0.67028	0.59213	0.65689	0.54947
	341	1237.5	932.04	1308.9		621	0.6686	0.59281	0.64726	0.53534
	342	1073.5	895.9	1227.1		622	0.65174	0.57743	0.63763	0.53256
	343	938.52	869.13	1161.2		623	0.6456	0.56846	0.62799	0.5257
	344	833.46	849.13	1106		624	0.63334	0.56253	0.61836	0.51205
	345	744.65	835.46	1062.3		625	0.63119	0.55254	0.60873	0.51028
	346	676.94	827.55	1026.8		626	0.62505	0.55003	0.60051	0.51605
	347	625.44	818.35	998.81		627	0.61457	0.54613	0.59228	0.49712
	348	586.74	819.16	975.93		628	0.59985	0.53439	0.58406	0.48742
	349	552.95	822.81	958.78		629	0.59083	0.51981	0.57583	0.48363
	350	532.13	826.95	945.6		630	0.57535	0.51114	0.56761	0.47207
	351	515.18	828.24	936.31		631	0.57883	0.50448	0.55849	0.46538
	352	505.67	828.48	929.18		632	0.56347	0.50502	0.54937	0.45833
	353	492.15	837.65	925.25		633	0.55281	0.48672	0.54026	0.44922
	354	487.61	846.69	923.36		634	0.54615	0.48018	0.53114	0.43444
	355	487.9	861.21	922.97		635	0.53432	0.47803	0.52202	0.43549
	356	489.31	862.39	925.18		636	0.52474	0.46074	0.51395	0.42831
	357	485.63	873.38	929.1		637	0.52272	0.45664	0.50588	0.42144
	358	491.75	882.82	932.35		638	0.51421	0.45657	0.4978	0.40756
	359	491.84	894.59	937.76		639	0.4985	0.4499	0.48973	0.40486
	360	500.32	907.68	944.23		640	0.48991	0.4368	0.48166	0.39611
	361	506.43	925.06	951.6		641	0.49838	0.42403	0.47357	0.38595
	362	510.28	930.97	962.36		642	0.48195	0.41953	0.46549	0.38407
	363	520.45	944.85	972.02		643	0.46699	0.41519	0.4574	0.38136
	364	527.4	950.91	970.58		644	0.46208	0.41728	0.44932	0.3627
	365	536.75	971.65	977.07		645	0.46167	0.3931	0.44932	0.36955
	366	547.72	993.23	985.94		646	0.44882	0.39026	0.43508	0.3552
[truncated: 734 more rows]

[truncated: 5 more sheets: Supplementary Fig. 3, Supplementary Fig. 4, Supplementary Fig. 12, Supplementary Fig. 13, Figs. 14c,15c,17c,18c,20c]
